# Supplementary material for: Population genetic data of the 21 autosomal STRs included in GlobalFiler kit of a population sample from the Kingdom of Bahrain
Source: PLoS One. 2019 Aug 15;14(8):e0220620. doi: 10.1371/journal.pone.0220620 (PMC6695180; doi:10.1371/journal.pone.0220620)
Supplement: S1 Table — (XLSX) [file pone.0220620.s001.xlsx]

## Sheet: Data
S1 Table. Bahrain population dataset.
21	543	4	233	131	101	78
						p1*	p2	p3	p4
Sample	POP**	D3S1358		vWA		D16S539		CSF1PO		TPOX		D8S1179		D21S11		D18S51		D2S441		D19S433		TH01		FGA		D22S1045		D5S818		D13S317		D7S820		SE33		D10S1248		D1S1656		D12S391		D2S1338
010_GLOBALFILER	pop1	15	17	13	15	11	13	9	11	9	11	13	15	29	32	18	20	11	11	14	14.2	7	8	21	23	16	16	11	13	9	12	8	8	21.2	28.2	13	16	15	15.3	18	20	16	23
015_GLOBALFILER	pop1	17	17	17	19	9	11	11	12	7	10	12	13	29	33.2	12	13	10	12	12	13.2	6	8	20	21	16	16	12	13	9	12	11	11	27.2	30.2	14	15	11	14	22	22	17	19
023_GLOBALFILER	pop1	16	18	14	17	9	12	11	12	11	11	11	14	30	31	14	14	10	11	13	13	6	9	23	24	15	16	10	10	12	12	9	10	14	30.2	14	14	11	15.3	20	24	17	23
033_GLOBALFILER	pop1	17	17	16	18	11	13	11	12	8	9	11	15	28	31	16	19	11	14	12	13	9	9.3	19	24	11	15	11	12	10	11	11	12	14.2	31.2	13	14	13	15	19	21	23	26
038_GLOBALFILER	pop1	17	17	15	17	12	12	10	12	8	8	13	13	30	31.2	14	14	12	15	14	15.2	8	9	23	24	11	16	10	10	10	13	9	11	17	19	13	14	12	16	19	24	19	19
040_GLOBALFILER	pop1	16	18	16	18	9	9	10	13	10	11	12	14	30	30	10	15	10	14	13	16	7	9.3	22	22	15	16	11	12	8	11	8	11	17	29.2	13	14	14	15	17	18.3	20	23
043_GLOBALFILER	pop1	15	15	16	18	10	13	12	12	8	11	10	13	28	30	15	18	11	14	14	15.2	6	7	21	24	14	17	11	12	10	10	11	12	20.2	32.2	13	14	12	15	17	24	19	25
045_GLOBALFILER	pop1	16	16	17	18	11	12	10	11	8	9	14	16	29	32.2	13	13	11	11.3	13.2	14	7	9	19	21	11	16	9	12	8	12	9	10	14	30.2	14	15	12	16	22	24	17	22
050_GLOBALFILER	pop1	16	16	15	17	11	12	10	11	8	8	11	14	29	32.2	15	17	11	15	14.2	15.2	6	8	19	23	15	15	12	13	11	13	10	11	8	30.2	13	15	12	16	20	21	18	24
051_GLOBALFILER	pop1	15	16	14	14	11	13	7	12	6	10	12	15	28	31.2	15	20	11	13	13	14	6	7	21	23	15	16	11	12	8	12	9	12	18	27.2	14	16	12	16	17	20	19	19
065_GLOBALFILER	pop1	15	15	15	18	13	13	10	12	8	9	10	13	29	33.2	14	14	11	14	16	16.2	6	9	22	22	14	17	12	13	12	12	8	11	17	30.2	13	16	13	15	20	21	20	20
066_GLOBALFILER	pop1	14	15	14	15	13	13	10	11	11	11	10	13	29	31.2	14	18	12	14	12	13	7	9	20	21	14	15	10	12	12	13	8	9	14.2	21	14	17	16	16.3	16	18	20	23
070_GLOBALFILER	pop1	16	17	16	19	11	11	10	12	8	11	14	16	30	32.2	15	15	11	12	12	13	6	9	21	24	15	17	12	13	11	12	11	12	27.2	30.2	14	15	14	16.3	24	25	19	23
074_GLOBALFILER	pop1	16	17	16	18	12	13	10	14	8	9	10	14	28	32.2	14	16	10	10	14.2	16.2	6	7	22	24	12	16	11	12	11	13	8	8	19	19	15	15	16	16	17	18	20	25
078_GLOBALFILER	pop1	15	18	15	18	11	13	12	12	8	12	12	14	28	32.2	11	14	12	14	14	16.2	6	8	21	24	11	16	11	12	11	13	8	11	21	30.2	15	15	16	16	21	22	20	25
082_GLOBALFILER	pop1	17	17	15	20	13	13	11	12	11	11	11	12	28	30	13	15	10	11	14.2	15.2	9	9	22	23	15	16	10	10	9	11	8	11	19	19	13	13	16	16	20	23	18	20
087_GLOBALFILER	pop1	16	17	15	16	9	11	11	12	8	11	11	12	29	31.2	13	13	12	14	14	15	6	7	23	24	11	16	11	11	11	12	10	13	17	24.2	13	14	11	14	22	23	18	22
091_GF_LIST2	pop1	14	15	17	17	11	12	11	13	8	8	11	13	28	28	13	14	11	11	13	14.2	6	9	22.2	24	15	14	12	13	8	8	7	10	22.2	26.2	14	16	13	14	21	23	19	24
097_GF_LIST2	pop1	16	18	16	18	11	12	11	11	10	12	15	15	29	30	17	17	12	14	13.2	16	6	9	19	25	15	14	10	11	8	8	10	12	23.2	28.2	16	16	12	15.3	17	21	17	20
102_GF_LIST2	pop1	17	18	15	16	10	11	11	12	8	11	16	16	28	30.2	11	14	11	11	13	13	8	9.3	24	26	11	12	10	12	11	12	9	10	27.2	28.2	15	15	14	16	19	19	18	24
104_GF_LIST2	pop1	14	17	16	17	11	12	10	10	10	11	11	12	29	30.2	14	16	11	11	14	15.2	7	9	19	27	15	15	12	13	10	12	8	12	6.3	30.2	11	17	13	16	22	25	18	22
106_GF_LIST2	pop1	15	17	16	16	11	12	10	11	8	8	14	15	29	32.2	15	16	10	15	13	15	6	7	18	23	14	15	12	13	10	12	11	11	21	24.2	9	13	15	16	16	18	18	19
116_GF_LIST2	pop1	16	16	17	19	10	13	11	12	11	11	10	13	30	32.2	14	19	10	11	11	12	6	9	21.2	23	14	16	12	13	8	11	11	11	28.2	31.2	13	16	12	17.3	17	23	17	17
121_GF_LIST2	pop1	15	15	16	16	9	13	10	10	8	11	11	12	28	32.2	11	18	11	14	14	15.2	6	9	23	24	16	16	9	10	9	10	8	10	15.3	26.2	16	18	12	14	16	20	16	23
128_GF_LIST2	pop1	15	16	15	18	9	11	10	13	10	11	10	14	30	32.2	12	13	10	11	11	15	8	9	20	23	11	15	8	9	10	12	8	10	18	31.2	13	13	12	15	18	20	22	24
143_GF_LIST2	pop1	17	18	15	16	10	13	10	10	8	9	15	15	29	32.2	13	18	10	11	10	13	6	7	21	22	15	17	9	12	11	12	10	10	17	18	13	17	11	15	19	24	18	19
149_GF_LIST2	pop1	15	16	15	18	10	11	11	12	8	11	12	13	30	30.2	13	15	12	14	16	16	6	9	20	23	11	15	12	13	11	12	9	10	18	19	13	14	11	15.3	17	22	17	23
154_GF_LIST2	pop1	15	16	14	17	11	11	10	11	9	10	13	13	29	30	12	17	10	11	12	14.2	8	9	20	22.2	15	17	11	13	8	12	10	12	19	19	13	13	12	15.3	19	22	18	26
157_GF_LIST2	pop1	14	17	14	16	13	13	10	12	8	8	10	15	30	30	16	20	11	11	13	14	8	9	21	22	11	15	13	13	11	12	14	14	19	29.2	14	16	13	14	19	23	17	21
170_GF_LIST2	pop1	15	16	14	18	11	11	8	12	8	9	13	15	29	32.2	12	15	11	11	13	14	9	9.3	22	24	15	15	11	11	8	11	10	12	18	32.2	14	16	14	15	20	23	19	19
173_GF_LIST2	pop1	16	16	17	17	11	12	12	12	8	8	12	13	31.2	31.2	13	14	11	14	14	14	7	8	24	25	16	16	9	13	13	14	7	12	26.2	27.2	14	14	11	15.3	17	22	17	18
178_GF_LIST3	pop1	15	16	16	18	9	14	10	11	8	11	13	13	29	33.2	13	15	11	15	14	15	8	10	24	24	11	16	11	12	12	12	10	13	19	27.2	14	16	16	17.3	17	24	18	23
193_GF_LIST3	pop1	15	17	14	16	11	14	11	12	8	11	13	13	26	26	12	13	14	14	12	13	7	7	21	21	15	15	11	11	14	14	10	10	18	28.2	14	15	16.3	16.3	16	18	19	20
196_GF_LIST3	pop1	16	16	15	19	11	11	10	11	9	12	13	15	30	30	13	14	11.3	14	13	15	8	8	21	22	15	16	10	11	8	11	8	10	19	23.2	14	15	11	16	17	23	19	24
197_GF_LIST3	pop1	16	16	16	16	9	11	11	12	8	9	14	14	32.2	32.2	12	14	11	11	13	17	7	9.3	20	24	16	16	13	13	8	13	11	12	14	24.2	14	16	15	16	17	23	22	23
198_GF_LIST3	pop1	14	17	17	18	13	14	11	13	11	11	12	15	28	30	12	17	10	15	12	14	9	10	23	24	11	15	9	13	12	12	8	12	15	27.2	13	14	12	12	16	20	17	22
203_GF_LIST3	pop1	15	16	16	17	10	13	10	11	8	8	12	12	29	30.2	13	14	12	12	16.2	17	6	9	22	23	11	15	11	12	7	11	8	8	26.2	27.2	14	15	13	17	16	21	19	19
225_GF_LIST3	pop1	14	15	15	16	8	9	10	13	10	11	15	16	28	32.2	13	14	11	11	16	16.2	7	8	23	24	15	16	11	12	9	12	8	8	6.3	18	9	14	15	16.3	21	21	20	21
232_GF_LIST3	pop1	16	16	17	18	9	9	10	11	8	11	14	15	28	29	12	16	13	14	13	14	7	9	19	22	14	15	12	12	11	12	8	12	22.2	30.2	15	16	11	16	22	22	20	21
240_GF_LIST3	pop1	16	16	14	18	11	12	10	11	9	11	13	14	30.2	32	12	13.2	10	14	14	16	6	9.3	18	26	15	15	12	13	11	13	10	12	17	22	13	14	14	14	17	18	17	17
243_GF_LIST3	pop1	14	17	14	16	11	13	10	11	8	10	15	15	29	31.2	13	14	14	14	13	14	6	7	21	26	14	16	11	12	8	12	8	10	29.2	32.2	14	15	15	17.3	15	23	19	21
244_GF_LIST3	pop1	15	17	17	18	11	13	10	12	8	9	14	15	28	29	14	16	10	11	13	13	7	7	20	22	11	15	12	13	11	11	10	12	30.2	30.2	13	13	14	16	19	20	19	26
245_GF_LIST3	pop1	17	18	15	15	10	11	11	12	8	11	12	14	32.2	32.2	15	16	10	11	14	15	6	7	21	23	16	17	10	12	11	12	8	12	18	26.2	14	15	16	16	17	19	20	23
246_GF_LIST3	pop1	15	16	16	17	11	13	11	12	8	9	11	17	28	31.2	11	16	10	10	13	15	9	9.3	22	24	11	16	10	11	10	12	8	11	17	19.2	14	15	14	15.3	18	22	18	23
264_GF_LIST3	pop1	16	18	16	17	9	11	10	10	8	9	14	15	28	32	14	15	10	11.3	13	13	7	9	23	23	11	18	10	11	10	11	12	13	15.3	18	16	16	10	16	18	18	17	18
265_GFE_LIST4	pop1	16	16	14	15	10	12	10	11	10	12	12	14	29	30	14	16	10	14	14.2	16	7	7	21	24	11	14	12	12	8	13	10	12	16	20	16	17	12	13	20	21	21	23
266_GFE_LIST4	pop1	18	19	15	18	11	12	10	12	8	11	15	16	29	32.2	14	14	11	14	13	15	8	9	20	21	14	15	10	11	12	14	10	12	17	22.2	14	16	15.3	16	18	23	17	23
268_GFE_LIST4	pop1	14	17	17	18	10	10	11	11	8	9	13	16	31.2	31.2	13	16	11.3	15	11	14	9	9	23	23	15	16	11	12	11	11	10	11	22.2	29.2	11	15	16	16	19.3	25	18	20
269_GFE_LIST4	pop1	16	17	14	16	9	10	11	12	8	9	14	14	29	30	14	17	10	14	13	16.2	6	7	24	25	15	15	10	13	8	12	10	10	17	20	14	15	11	13	17	21	19	22
272_GFE_LIST4	pop1	15	15	15	18	9	13	9	11	7	8	14	17	31	31.2	12	13	14	14	13	14	6	6	23	23	15	16	10	12	11	12	8	11	18	20	14	15	14	16	20	21	16	16
275_GFE_LIST4	pop1	15	16	17	17	9	11	12	13	9	11	10	14	31	32.2	13	20	11	12	14	18.2	6	9.3	25	25	15	15	12	12	11	12	9	12	23.2	23.2	12	15	14	14	19.1	23	19	20
278_GFE_LIST4	pop1	16	17	14	17	11	12	10	13	8	8	12	13	29	30	14	17	11	12	13	13	9	9.3	25	26	11	15	12	12	9	10	11	11	17	36	13	16	12	15	20	24	19	20
279_GFE_LIST4	pop1	14	16	16	17	11	11	11	12	8	10	11	13	29	30	17	20	11.3	14	14	16	6	9	20	26	11	15	11	12	11	13	9	10	25.2	28.2	15	17	12	14	18	20	20	23
280_GFE_LIST4	pop1	18	18	18	18	9	12	10	10	8	8	14	15	29	31.2	12	15	10	14	14	15	6	9.3	26	27	14	16	12	13	11	11	10	12	13	31.2	14	15	16	19.3	17	17	21	25
282_GFE_LIST4	pop1	16	18	17	18	11	11	12	12	8	11	12	13	27	29	17	22	11	14	12	15.2	9	9.3	21	21	11	16	10	13	8	11	10	10	15	18	13	14	16	16	19	21	24	25
283_GFE_LIST4	pop1	15	18	17	18	8	12	10	10	8	8	12	14	27	28	13	14	11	11	12	13	7	9.3	20	24	14	16	11	11	9	12	11	11	21	29.2	15	15	12	16	17	23	21	23
284_GFE_LIST4	pop1	15	17	16	18	11	12	10	11	8	11	13	13	30	32.2	14	21	10	14	14	15	7	8	23	24	11	15	9	11	11	12	8	9	22	28.2	13	15	11	12	18	23	20	25
287_GFE_LIST4	pop1	14	17	14	16	9	9	10	12	8	11	11	14	27	30	17	17	11	14	15	15	6	9	23	24	11	15	11	12	11	11	9	10	26.2	34.2	14	16	13	16	18	21	20	20
291_GFE_LIST4	pop1	16	16	16	17	11	11	11	12	11	11	14	15	29	31	13	17	11.3	14	14	15	6	7	22	24	14	15	8	13	11	13	7	10	20	29.2	12	13	14	17.3	19	20	19	20
293_GFE_LIST4	pop1	15	16	16	18	9	13	12	12	8	8	12	14	28	30	12	14	11	11	15.2	16	6	10	19	20	15	16	12	12	12	14	7	11	15	17	15	15	12	12	17	20	20	23
294_GFE_LIST4	pop1	16	18	15	15	10	12	10	12	8	8	13	15	29	32.2	13	16	10	11.3	14	15.2	7	9.3	23	26	14	16	12	13	8	11	8	9	14	15	14	16	14	19.3	16	25	19	20
295_GFE_LIST4	pop1	15	17	15	15	12	13	9	11	9	11	14	14	30.2	34.2	14	15	11	11.3	13	15	7	8	20	22	12	15	11	12	12	12	12	12	19	29.2	15	16	12	15	20	25	18	25
296_GFE_LIST4	pop1	15	15	15	17	11	12	11	12	8	9	13	14	30	33.2	22	22	10	14	14	15.2	9	9.3	22	23	11	11	11	12	13	13	9	12	16	31.2	16	18	15	16	20	20	23	25
297_GFE_LIST4	pop1	16	17	15	16	9	11	10	11	8	11	14	15	31.2	32.2	15	17	14	14	12.2	13	8	9	21.2	25	11	15	10	13	8	13	10	10	17	26.2	14	16	11	16	22	22	20	23
298_GFE_LIST4	pop1	17	18	17	17	13	13	10	11	8	11	13	13	29	30	13	13	14	14	13	14	7	9.3	23	23	14	15	8	9	11	14	11	14	15.3	25.2	12	14	12	16	18	20	19	20
299_GFE_LIST4	pop1	15	17	16	18	10	12	10	12	8	11	12	12	32.2	32.2	13	13	11	14	14	14.2	7	9	22	23	15	16	11	11	12	14	9	13	27.2	30.2	15	17	13	16	20	23	19	22
300_GFE_LIST4	pop1	15	18	16	16	9	12	11	11	11	12	13	15	29	30	14	18	11	15	14	15	9	9.3	21	24	16	16	11	12	8	12	8	10	20	29.2	14	14	13	16	21	22	18	20
301_GFE_LIST4	pop1	15	16	16	18	11	13	10	11	11	11	11	14	29	31	14	19	13	14	13	14	9	9.3	22	25	11	15	12	13	8	10	8	12	18	24.2	13	14	12	15	17	17.3	17	24
302_GFE_LIST4	pop1	18	18	16	16	11	11	10	12	8	9	12	14	30	30	17	19	14	14	13	15	6	7	22	23	11	16	12	13	10	14	10	14	16	31.2	14	17	12	15	18	22	16	16
307_GFE_LIST4	pop1	17	19	14	16	11	12	11	11	9	11	11	16	29	31	11	14	14	14	12.2	15	6	9	24	25	15	15	9	11	12	13	8	11	17	27.2	13	16	12	17	18	22	19	22
308_GFE_LIST4	pop1	16	18	17	17	11	12	10	12	9	12	14	16	29	34.2	12	15	11	11.3	11	13	8	9	23	23	12	15	11	11	8	13	10	10	8	19	13	13	14	15.3	18	24	18	20
311_GFE_LIST4	pop1	14	17	17	17	10	11	12	13	9	12	10	15	30.2	31.2	15	19	10	14	14	14	6	9	20	22	16	16	11	12	10	11	10	11	19	20	14	16	12	15.3	17	22	19	21
312_GFE_LIST4	pop1	16	17	17	17	9	11	10	12	8	11	14	15	30	32.2	18	18	11	12	14	15	7	7	19	24	15	17	12	12	12	12	8	13	17	19	13	15	13	14	17	21	18	23
313_GFE_LIST4	pop1	15	16	14	17	10	11	12	14	8	10	13	13	32	33.2	17	19	14	14	13	15	6	6	22	26	15	15	11	12	8	12	9	11	29.2	30.2	15	15	16	17	17	17	18	20
315_GFE_LIST4	pop1	16	18	15	16	11	11	10	12	8	8	14	15	28	30	14	19	11	14	14	15.2	8	9.3	21	24	15	16	8	11	10	12	12	12	18	19	14	15	12	16	19	23	17	20
318_GFE_LIST4	pop1	16	19	18	18	11	11	10	10	8	8	12	13	29	30	13	14	11	14	14	14	7	8	21	21	12	15	11	12	12	13	10	11	13	30.2	13	14	12	17	20	20	18	23
319_GFE_LIST4	pop1	15	17	16	18	12	14	10	11	8	11	14	14	28	30.2	15	16	10	14	14	15	8	9	22	23	11	17	11	12	11	11	13	14	17	17	13	14	13	13	17	20	20	23
320_GFE_LIST4	pop1	15	17	16	18	8	12	10	11	8	12	12	15	28	29	13	13	12	14	13	13.2	8	9.3	23	24	10	16	10	12	11	11	10	10	32.2	32.2	13	14	14	18.3	17	19	18	19
325_GFE_LIST4	pop1	16	19	17	18	11	12	11	11	8	9	11	13	31.2	31.2	11	12	10	12	13	15	8	8	21	22	15	16	11	12	12	13	8	10	15.3	17	14	15	16	16	21	21	17	20
326_GFE_LIST4	pop1	16	17	17	17	13	13	11	13	8	9	12	15	28	28	14	16	11	11	15.2	16	6	7	22	25	15	16	11	12	12	12	8	10	26.2	32.2	14	16	13	13	21	22	17	23
327_GFE_LIST4	pop1	15	18	17	18	11	12	10	11	8	8	13	14	31.2	32.2	16	17	14	15	13	14	7	8	19	21	12	15	12	13	9	12	8	11	29.2	30.2	14	16	14	15	17	24	17	18
330_GFE_LIST4	pop1	14	17	17	18	10	13	8	11	8	9	12	15	28	31	13	14	14	14	14	15	6	9	21	26	15	16	12	13	12	12	10	12	18	27.2	15	16	15	16	16	22	20	23
333_GFE_LIST4	pop1	17	17	16	17	9	9	12	12	8	8	12	13	30	31.2	12	14	14	14	14	15	9	9.3	21	23	16	16	10	12	11	12	9	11	16	18	11	15	13	16	17	20	17	19
334_GFE_LIST4	pop1	16	17	17	18	9	13	10	12	8	9	11	14	28	29	12	14	11	11	14	16	8	9	17	24	16	16	13	13	12	12	10	12	24.2	29.2	14	16	15	16	17	23	16	20
335_GFE_LIST4	pop1	15	16	16	16	8	11	10	11	9	9	14	15	28	30	19	19	11	15	13	16	6	8	19	22	15	17	8	9	11	13	10	12	20	27.2	14	14	14	15.3	17	22	17	22
336_GFE_LIST4	pop1	17	18	15	15	11	13	10	10	8	8	14	14	28	32.2	16	19	11	14	12	14.2	7	8	20	23	15	16	11	13	8	11	8	11	16	20	13	16	12	14	18	18	19	20
338_GFE_LIST4	pop1	15	16	16	18	8	12	11	12	9	9	14	14	28	28	11	16	14	15	15.2	16	6	8	19	23	15	15	8	9	11	13	10	12	14	27.2	14	15	11	14	22	22	17	22
339_GFE_LIST4	pop1	15	15	17	17	11	11	9	11	8	11	13	13	29	31	12	17	11	11	14	14	6	7	22	25	16	16	11	12	11	12	9	12	20	29.2	14	16	11	12	18	18	17	21
340_GFE_LIST4	pop1	17	18	18	18	8	9	11	12	9	12	11	15	28	29	13	13	12	14	13.2	15.2	6	9.3	19	24	15	16	10	12	11	11	8	10	32.2	32.2	13	15	12	14	17	17	18	24
341_GFE_LIST4	pop1	15	16	14	16	9	11	11	13	8	9	13	13	31.2	31.2	14	15	10	14	13	14	7	7	22	26	16	17	11	12	11	12	8	8	22	30.2	14	17	11	16	20	23	17	19
343_GFE_LIST4	pop1	16	18	14	18	9	10	10	13	8	8	14	14	29	29	15	16	10	14	11	14.2	7	8	19	21.2	15	16	9	13	9	12	10	11	19	31.2	14	14	12	14	17	21	16	17
345_GFE_LIST4	pop1	15	18	14	15	9	12	12	12	8	11	13	13	28	29	14	17	10	14	14	14.2	6	7	19	24	15	16	11	11	12	12	7	11	25.2	26.2	13	14	14	15	18	21	17	24
346_GFE_LIST4	pop1	17	17	14	16	9	11	11	12	8	8	13	14	28	29	19	19	11	14	13	15	8	9	20	23	12	15	11	13	10	11	12	12	28.2	29.2	13	14	11	12	18	19.1	18	24
347_GFE_LIST4	pop1	16	17	17	18	13	13	11	11	9	11	10	15	32.2	32.2	14	16	11	14	11	15.2	6	7	21	24.2	15	16	10	11	8	12	8	10	19	33.2	14	14	16	17.3	22	23	18	23
352_GFE_LIST5	pop1	17	17	18	19	11	11	12	13	8	9	10	13	28	28	14	18	11	11	14	15	6	9	19	20	15	16	12	12	12	12	8	11	15.3	30.2	13	15	12	15	18	21	23	25
353_GFE_LIST5	pop1	16	17	11	18	11	11	10	10	8	11	12	13	29	30.2	14	15	10	11.3	14	15.2	6	6	19	22	11	17	11	13	12	12	10	12	15	27.2	13	15	15	15	17	18	23	24
354_GFE_LIST5	pop1	15	17	17	18	9	13	10	12	8	8	14	15	29	32.2	14	15	11	11	14	14	6	7	20	27	15	16	10	13	10	12	8	11	16	19	9	13	15	17.3	17	17	17	17
360_GFE_LIST5	pop1	16	19	14	15	11	14	10	12	6	8	11	12	28	31.2	13	14	10	11	13	16	9.3	9.3	21	22	14	15	12	12	11	12	10	11	28.2	30.2	13	17	15	16	18	21	17	17
361_GFE_LIST5	pop1	18	19	16	16	11	13	11	11	8	11	14	15	32.2	32.2	14	14	10	13	11	14.2	6	7	23	24	15	16	11	11	8	8	10	10	13	29.2	13	14	13	16	20	22	17	20
363_GFE_LIST5	pop1	16	17	17	18	11	11	10	12	8	11	14	15	28	30	13	16	14	14	13	14	9	9	23	25	15	16	12	12	7	12	8	11	29.2	30.2	12	13	15.3	17	18	20	20	24
364_GFE_LIST5	pop1	17	20	14	17	10	11	10	12	8	10	13	14	29	31.2	13	14	11	11	14.2	15	6	7	21	24	14	15	12	12	11	12	8	11	17	18	14	15	12	17	20	20	19	20
369_GFE_LIST5	pop1	16	18	15	17	9	10	10	12	8	8	13	15	29	32.2	13	14	10	14	14	14	7	9.3	24	26	11	16	11	12	11	12	8	9	14	15	14	16	14	19.3	16	18	19	20
371_GFE_LIST5	pop1	17	18	16	17	9	11	10	12	8	8	13	14	32.2	33.2	14	14	10	14	12	14	7	9	23	23	11	15	11	12	10	12	10	11	13	19	14	15	15	16	15	19	19	23
372_GFE_LIST5	pop1	17	18	16	16	11	11	10	11	9	11	10	15	28	32.2	12	15	10	11	13.2	14	6	7	21	22	15	15	12	12	11	11	8	12	16	28.2	14	14	12	16.3	18	18	19	25
374_GFE_LIST5	pop1	14	18	17	18	9	9	10	11	8	8	10	14	28	30	13	15	11	11	13	14	6	7	22	22	15	16	12	13	12	13	10	10	20	27.2	13	15	15	16	17	19	17	24
376_GFE_LIST5	pop1	17	18	17	17	11	11	10	10	8	9	11	13	29	31	12	14	11.3	11.3	14	14	6	9.3	20	25	14	16	11	12	12	13	7	10	18	19	17	18	12	15	17	23	22	23
377_GFE_LIST5	pop1	18	20	16	18	12	13	10	12	8	10	14	14	29	34.2	14	17	11.3	14	11	13	6	7	20	25	15	15	12	12	11	12	7	9	18	20	15	16	15	17.3	17	23	19	23
378_REP_GFE_LIST5	pop1	15	18	17	19	12	13	12	12	9	11	9	13	28	29	15	19	11	11	14	14.2	6	8	23	25	15	17	11	13	10	12	10	11	19	29.2	12	14	12	12	19	19	18	18
379_GFE_LIST5	pop1	14	15	15	16	10	12	10	11	8	9	13	15	27	29	12	14	11.3	11.3	14	15	7	8	23	23	11	15	12	12	8	12	8	11	27.2	31.2	15	16	16	17.3	16	22	17	23
382_GFE_LIST5	pop1	15	18	15	15	9	11	11	11	8	9	14	16	30	31	14	17	11	11	13	13	6	9	24	24	11	14	10	11	10	12	8	10	17	19	14	15	12	13	19	20	17	19
388_GFE_LIST5	pop1	17	18	15	17	9	11	10	11	8	8	13	14	32.2	32.2	14	16	10	11	14	15.2	6	9.3	20	23	15	16	10	12	13	13	8	11	18	18	15	16	12	16.3	21	21	18	23
389_GFE_LIST5	pop1	14	15	16	20	11	11	11	12	11	11	13	14	29	31.2	12	17	11	14	12	13	7	8	18	21	16	17	11	12	12	12	9	9	18	27.2	14	14	12	16	17	18	17	21
390_GFE_LIST5	pop1	16	17	15	18	9	11	10	11	11	11	13	14	31	32.2	17	22	11	11	14	15	6	6	20	23	11	16	11	12	11	13	8	11	18	30.2	14	15	16	16.3	21	21	23	23
391_GFE_LIST5	pop1	16	17	17	18	11	12	11	11	8	11	10	14	32.2	32.2	22	22	14	14	14	16	7	7	19	21	11	15	11	12	9	13	10	10	14.2	27.2	14	15	15	16	20	21	18	23
392_GFE_LIST5	pop1	17	17	18	20	12	13	12	12	8	9	12	13	30	32.2	14	15	11	14	13	14	7	8	24	25	15	16	12	12	8	9	10	11	25.2	29.2	14	14	13	14	20	24	17	18
393_GFE_LIST5	pop1	14	15	17	17	9	13	10	10	8	10	13	14	30	32	12	13	11	12.3	14	15	8	8	21	22	17	17	12	12	12	14	8	10	17	18	13	13	12	16	17	19	20	24
394_GFE_LIST5	pop1	16	18	16	19	11	12	9	11	8	8	12	14	30	32.2	16	16	10	10	14	15.2	7	8	24	25	12	15	10	11	11	12	11	12	19	20	13	13	14	15	18	25	22	23
395_GFE_LIST5	pop1	16	17	15	18	11	11	10	11	8	11	13	14	31	32.2	17	22	11	11	14	15	6	6	20	24	11	16	10	11	11	13	8	10	18	18	15	16	12	16.3	17	21	23	23
396_GFE_LIST5	pop1	15	16	16	17	12	13	12	12	8	9	12	14	28	28	16	19	11	14	15	17.2	8	9	20	21	11	16	14	14	13	13	8	12	14	17	14	15	15.3	15.3	17	23	17	22
397_GFE_LIST5	pop1	15	15	15	15	11	12	11	12	9	11	11	13	31	32.2	13	16	11.3	14	12	16.2	6	9.3	19.2	23	11	16	11	11	13	13	10	11	18	31.2	16	16	11	16	17	21	20	23
400_GFE_LIST5	pop1	16	18	16	16	9	9	11	11	8	10	15	15	28	29	12	16	14	14	13	15	6	7	23	24	12	15	9	13	8	11	8	11	20	28.2	14	15	13	16	19	19	17	17
401_GFE_LIST5	pop1	15	17	14	15	11	12	11	12	8	9	13	13	29	32.2	13	13	10	12	14	14.2	6	6	22	25	15	17	11	12	12	13	8	10	28.2	31.2	16	16	12	16	17	23	17	23
402_GFE_LIST5	pop1	16	16	16	16	10	12	10	10	8	8	13	14	29	30	19	19	14	14	14	15	7	9.3	19	23	15	16	11	12	12	12	10	12	17	28.2	14	18	14	18.3	21	24	19	20
404_GFE_LIST5	pop1	17	18	14	15	9	11	12	13	8	9	12	14	28	33.2	14	16	11	14	15	15.2	9	9	20	24	16	16	11	12	12	13	9	12	17	17	14	14	14	14	18	21	20	23
406_GFE_LIST5	pop1	16	17	15	18	11	11	10	11	8	8	14	15	29	33.2	14	18	11	14	15	15.2	6	6	19	21	15	17	8	11	12	12	11	11	17	17	13	14	14	15	21	21	23	25
407_GFE_LIST5	pop1	15	17	17	18	11	13	10	11	8	11	13	15	29	29	14	19	12	13	12	13	6	9	21	24	16	16	12	13	12	12	11	11	18	28.2	14	15	11	11	17	21	22	25
408_GFE_LIST5	pop1	15	17	16	17	9	12	11	11	8	8	11	15	28	30	11	14	11	11.3	12.2	13	9.3	9.3	19	22	11	15	9	10	12	13	11	12	18	19	15	16	11	13	20	22	16	23
409_GFE_LIST5	pop1	16	17	18	18	9	12	10	13	9	12	15	15	29	30	12	14	11	14	13	15	6	7	18	21	11	16	11	13	10	12	8	10	16	31.2	14	16	13	16	24	24	19	24
410_GFE_LIST5	pop1	17	18	14	18	10	11	10	11	8	8	11	16	29	29	13	18	11	15	14.2	15	6	7	19	22	15	15	12	13	12	12	10	11	15	25.2	14	14	14	19.3	18	19	18	19
411_GFE_LIST5	pop1	17	17	16	18	11	12	10	11	8	10	12	15	27	30	17	18	11	12	14	15	6	7	23	25	11	16	8	9	11	12	10	10	15	26.2	15	15	14	16	19	21	17	21
412_GFE_LIST5	pop1	17	18	16	18	11	13	12	12	8	9	13	14	27	30	12	12	11	14	14	15	6	10.3	19	22	11	15	11	12	11	12	10	10	28.2	30.2	14	15	16	17	20	21	18	22
418_GFE_LIST5	pop1	17	17	15	17	12	12	10	10	8	11	14	15	29	31.2	13	17	11	14	13	15	7	9	20	23	15	15	12	12	11	12	11	11	16	18	14	14	16	16	17	17.3	20	20
419_GFE_LIST5	pop1	17	18	17	17	11	13	10	11	8	9	11	13	28	30	15	20	10	14	13	14	6	9	22	22	15	16	12	12	12	12	7	12	30.2	33	16	17	14	14	20	22	20	23
420_GFE_LIST5	pop1	15	17	14	15	11	13	8	11	8	11	13	13	27	29	14	19	11	14	14	14.2	6	8	21	21	15	15	11	12	12	12	11	11	16	20	13	15	12	12	23	24	21	21
426_GFE_LIST5	pop1	14	15	14	16	11	11	11	11	8	8	10	15	28	29	15	16	12	14	14	15	7	7	20	21	11	14	10	12	9	14	8	8	18	20	16	16	12	16	19	21	17	17
429_REP_GFE_LIST5	pop1	15	17	17	17	11	12	10	11	11	12	11	12	29	30	14	17	11.3	14	14	16	6	9	24	25	15	15	13	13	8	10	10	11	17	20	13	13	11	14	17	17	18	21
430_GFE_LIST5	pop1	15	15	17	20	11	13	11	11	8	11	11	15	29	30	15	16	11.3	14	13	13	6	9	21	23	11	16	12	13	7	10	10	11	17	21	15	15	14	14	17	24	18	19
431_GFE_LIST5	pop1	16	16	15	18	8	12	9	11	8	9	11	15	28	32.2	12	14	10	14	13	13	7	9	19	22	15	16	12	13	8	11	12	13	17	18	13	14	14	17.3	19	21	20	22
432_GFE_LIST5	pop1	16	16	17	17	11	13	10	12	11	12	12	15	31	32.2	15	19	12	14	13	16.2	7	9	19	23	15	16	9	11	8	13	8	8	15	20.2	13	14	15	17	18	19	17	26
433_GFE_LIST6	pop1	15	16	17	19	11	11	10	11	8	10	10	15	29	35	14	16	10	14	12	16	9	9	22	24	14	16	12	12	12	13	8	10	29.2	31.2	13	13	13	17.3	15	25	17	18
434_GFE_LIST6	pop1	16	16	17	18	11	13	9	11	9	10	11	14	28	31.2	14	16	10	15	11	15	6	8	22	22	14	15	12	12	8	12	10	10	17	32.2	9	14	12	17.3	18	18.3	19	20
435_GFE_LIST6	pop1	14	16	17	18	11	13	10	13	9	9	8	14	30	30	12	16	12	14	14.2	17.2	6	6	23	24	15	17	11	12	8	12	10	11	17	21	14	15	11	15	19	22	18	24
436_GFE_LIST6	pop1	16	17	17	17	11	11	10	12	9	11	12	13	28	29	13	19	14	14	13	13	7	7	24	26	15	16	12	13	8	12	8	11	29.2	30.2	14	15	15	16.3	22	22	18	19
437_GFE_LIST6	pop1	15	15	14	15	12	12	12	13	8	11	13	14	30.2	31.2	13	15	12	14	13.2	14	6	9	19	23	15	16	12	13	11	13	10	11	29.2	34.2	12	15	14	16.3	18	19	17	25
439_GFE_LIST6	pop1	17	18	16	16	9	11	10	11	8	10	12	15	28	30	12	16	11	14	13	14.2	7	9	22	23	11	17	9	11	11	12	12	12	14	24.2	14	15	15	16	18	19	17	19
440_GFE_LIST6	pop1	17	18	15	16	9	14	10	10	8	8	11	13	30	31.2	12	14	11	14	13	14.2	9	9	22	23	15	17	11	11	8	12	11	12	24.2	30.2	14	15	15	16	18	23	20	24
442_GFE_LIST6	pop1	15	16	16	17	12	12	10	11	8	9	12	12	31.2	31.2	12	14	11	11	12	14.2	6	9	22	23	16	16	12	12	11	11	8	8	16	29.2	16	16	12	16.3	18	22	18	21
443_GFE_LIST6	pop1	15	17	16	17	9	9	10	12	8	11	12	16	30	32.2	13	13	10	14	11	16.2	7	7	20	26	15	15	13	13	8	12	8	10	20	23.2	10	14	11	15.3	16	19	20	21
444_GFE_LIST6	pop1	15	15	16	17	9	11	7	10	8	8	12	14	28	31.2	12	12	10	10	14	14	6	7	24	25	10	16	11	12	11	12	12	12	19	25.2	9	13	12	14	18.3	23	17	20
445_GFE_LIST6	pop1	16	16	13	17	10	11	12	13	8	11	11	13	28	30.2	12	17	12	15	13	13	6	6	22	23	15	15	11	13	8	12	10	13	19	23	14	14	12	15	15	22	19	21
446_GFE_LIST6	pop1	16	17	14	15	10	13	11	13	8	8	13	14	27	30	14	19	11	11	13	15	7	9	20	26	11	17	11	12	11	13	8	12	20	22.2	13	18	10	11	18	21	21	23
447_GFE_LIST6	pop1	13	13	14	16	9	13	8	8	8	9	11	15	31.2	32.2	11	13	12	14	13	15.2	6	7	20	24	15	17	10	12	8	10	10	10	20	21.2	14	15	13	16	21	22	17	19
448_GFE_LIST6	pop1	15	17	16	16	11	13	10	10	8	11	11	14	30	31	12	17	12	13	14	15.2	6	7	25	25	14	16	12	12	11	12	8	12	16	31.2	15	16	14	17.3	18	23	17	17
451_GFE_LIST6	pop1	18	19	15	16	10	13	10	10	8	11	14	15	32.2	33.2	12	14	11	11	14.2	15.2	7	9	20	24	16	16	11	11	13	13	10	10	16	17	13	14	12	16.3	17	22	18	20
452_GFE_LIST6	pop1	15	17	16	16	9	10	10	11	11	12	15	16	29	30	13	18	11	14	14	14	6	9.3	19	22	15	15	12	12	12	13	14	15	15.2	28.2	15	15	15.3	16	17	22	17	21
454_GFE_LIST6	pop1	17	18	14	17	9	11	10	11	11	11	13	16	31	34.2	15	18	10	14	10	13	9	9.3	19	21	15	15	12	12	11	14	8	8	15.3	17	14	15	16	19.3	18	18	20	23
459_GFE_LIST6	pop1	14	17	16	16	11	11	12	12	7	8	13	14	28	30	17	18	12.3	14	13	15	7	9.3	20	26	15	16	12	14	12	14	8	11	16	18	11	16	15.3	16	18	18	18	24
461_GFE_LIST6	pop1	15	15	16	18	9	11	10	11	8	9	12	15	29	30.2	12	14	11	11	12	14	7	9.3	21	23	15	16	12	12	12	13	8	12	6.3	29.2	11	15	12	13	20	22	17	18
462_GFE_LIST6	pop1	14	18	14	15	11	13	11	12	8	8	14	14	28	31.2	11	14	11	12	11	13	8	9	19.2	22	15	16	12	12	8	12	11	13	20	23.2	15	16	17	18.3	19	20	17	23
467_GFE_LIST6	pop1	17	17	18	19	11	11	12	13	8	11	10	10	28	32.2	15	15	11	12	13.2	14.2	6	8	24	24	14	15	8	11	12	12	8	10	18	28.2	13	16	11	12	18	19	20	20
468_GFE_LIST6	pop1	16	17	16	17	11	13	10	11	8	11	10	13	30	31.2	14	16	10	14	13	16	6	8	23	24	12	12	13	13	11	12	10	11	6.3	17	14	15	11	14	18	19	17	17
469_GFE_LIST6	pop1	15	17	14	15	13	13	11	13	6	8	13	16	29	31	14	16	11	11.3	13	16.2	9	9	20	26	15	17	11	12	11	12	8	13	22.2	28.2	13	18	13	16	18	21	21	24
470_GFE_LIST6	pop1	16	18	17	17	11	11	9	13	8	9	13	15	28	29	12	15	12	14	13.2	15.2	6	7	22	22	11	15	11	14	11	12	8	11	8	20	13	14	12	17	17	20	19	24
473_GFE_LIST6	pop1	16	18	15	16	9	11	11	12	8	11	13	16	30	31	16	17	11	11	14	15.2	6	9	22	24	16	16	12	12	10	12	10	10	15.2	18	14	16	16	16.3	20	21	21	24
474_GFE_LIST6	pop1	16	18	15	18	9	11	11	11	10	11	15	16	31	32.2	15	17	11	11	13	16	7	8	22	25	15	16	12	13	9	12	10	11	17	20	14	16	12	15	18.3	23	25	25
475_GFE_LIST6	pop1	14	16	15	16	9	11	11	12	8	11	11	12	31.2	33.2	12	13	14	14	12	13.2	7	9	21	23	11	16	11	12	12	12	10	12	16	17	14	16	15	16	18	18	17	17
476_GFE_LIST6	pop1	16	17	15	18	11	12	9	10	8	8	14	14	29	31.2	14	17	11	14	13	14	7	9	22	23	15	17	11	12	9	12	7	8	14	18	14	15	11	16	18	19	18	22
477_GFE_LIST6	pop1	15	17	15	18	12	13	10	12	8	9	10	12	28	30	12	14	14	14	12	14	6	7	21	22	11	11	12	12	8	12	8	12	21	23.2	14	15	15	17	17	19	17	20
478_GFE_LIST6	pop1	15	18	17	17	11	14	11	12	8	10	13	17	29	30	12	15	10	11	15.2	15.2	7	10	22	24	16	17	8	12	11	12	11	11	19	24.2	12	14	16	17.3	18	18	17	17
479_GFE_LIST6	pop1	15	18	15	15	11	13	11	11	8	9	13	15	29	32.2	13	16	14	14	15	15.2	9	9	23	24	11	16	12	12	12	14	8	11	22	25.2	14	15	12	15	20	22	20	24
480_GFE_LIST6	pop1	15	16	15	16	11	11	11	11	11	11	10	11	28	31	14	16	11	13	14	15.2	6	7	25	27	14	17	12	12	11	12	11	11	20	25.2	13	16	12	12	18	23	22	24
481_GFE_LIST6	pop1	16	18	16	18	10	13	11	11	9	9	14	15	27	29	11	17	11	15	12	14.2	7	9	24	26	15	16	8	10	11	12	7	10	17	29.2	13	14	12	16.3	17	22	17	19
489_GFE_LIST6	pop1	14	18	15	18	11	12	10	11	8	8	12	15	28	30	12	16	14	14	13	14.2	7	9	22	25	15	17	9	13	8	11	12	12	14	24.2	14	15	15	15.3	18	23	19	24
492_GFE_LIST6	pop1	18	18	14	17	8	8	7	12	8	11	12	14	28	31	14	16	10	12	12	14.2	8	9	20	24	10	16	12	12	11	12	10	12	17	19	14	15	14	15	20	22	19	24
495_GFE_LIST6	pop1	16	17	17	18	12	13	11	11	8	8	12	12	29	32.2	13	17	13	14	12	14	8	9	19	23	11	16	9	11	12	12	10	11	14	20	15	16	12	16	19	23	19	22
496_GFE_LIST6	pop1	15	16	14	16	11	14	10	11	9	11	13	14	28	29	16	17	11	14	12	13	7	7	20	23	16	17	11	11	8	12	10	10	16	21	13	15	17.3	17.3	18	18	17	19
498_GFE_LIST6	pop1	15	18	15	15	9	12	11	11	10	11	12	12	29	29	13	14	11	12	14	15.2	8	9	24	24	16	16	12	13	8	13	8	12	17	26.2	14	15	15	16	19.3	21	17	18
500_GFE_LIST6	pop1	17	20	16	17	10	13	10	10	8	11	13	16	30	30	12	16	10	11.3	13	14	8	8	20	23	15	15	11	12	12	14	11	12	19	25.2	13	14	11	16.3	18	18	23	24
501_GFE_LIST6	pop1	16	18	17	17	11	13	10	11	8	9	13	14	30	32.2	14	15	11	14	13	13	9.3	9.3	21	22	15	15	11	12	11	11	8	12	9	29.2	13	14	12	12	18	21	20	20
502_GFE_LIST6	pop1	16	17	14	15	11	13	12	13	8	9	13	15	31.2	33.2	13	16	12	14	12	14	7	7	19.2	21	11	15	11	12	11	13	8	10	17	18	12	13	15	16	18	22	17	25
503_GFE_LIST6	pop1	16	18	17	17	8	11	7	10	8	11	12	14	28	31	14	14	11	12	12	13	8	8	21.2	24	15	16	11	12	11	12	12	12	17	17	15	15	14	17	17	22	17	19
505_GFE_LIST6	pop1	16	17	15	16	9	11	9	12	8	8	13	13	28	29	13	19	11	14	14	14	7	9.3	19	22	11	15	11	11	12	12	8	8	18	33.2	15	16	12	15	22	24	17	20
507_GFE_LIST6	pop1	16	18	15	17	11	13	11	12	8	11	14	14	27	30	13	14	10	10	12	14	6	8	19	21	11	16	12	15	8	12	8	10	14.2	24.2	13	13	13	15	17	18	20	23
508_GFE_LIST6	pop1	16	18	15	19	11	12	9	10	8	8	12	13	29	31.2	17	19	11	14	13	14	7	8	22	26	15	15	12	13	8	13	7	11	26.2	31.2	14	14	11	15	17	18	17	18
509_GFE_LIST6	pop1	15	16	16	17	9	11	11	12	6	8	13	13	28	32.2	16	17	14	14	14.2	15.2	6	8	23	25	15	17	11	11	11	13	11	11	20	25.2	15	17	12	13	18	19	17	19
510_GFE_LIST6	pop1	14	19	14	16	12	12	10	12	8	8	12	14	29	30	17	17	11	14	14	15.2	7	8	22	25	15	15	11	12	9	12	8	9	21	26.2	13	16	12	16	18	20	19	22
512_GFE_LIST6	pop1	14	16	14	16	12	13	11	12	6	8	12	14	29	30	16	17	11	14	14	15.2	6	8	24	25	15	15	12	13	9	12	11	12	21	26.2	13	16	12	16	18	18	17	19
513_GFE_LIST6	pop1	15	18	17	17	11	12	11	12	8	8	12	14	28	30	16	17	10	14	14.2	16.2	7	8	21.2	23	15	15	11	11	11	12	10	11	14	23.2	13	13	15	16	21	21	19	24
514_GFE_LIST6	pop1	18	18	14	17	9	13	10	10	8	9	10	11	28	32.2	14	18	10	14	11	15.2	9	9	20	24	14	16	11	12	13	13	9	11	21	29.2	13	16	13	17.3	21	22	19	19
515_GFE_LIST6	pop1	16	17	16	16	9	11	10	11	8	11	12	15	30	32.2	14	18	11	11	12.2	15.2	6	6	19	24	16	17	11	12	11	12	10	10	26.2	34.2	13	16	14	19.3	16	22	18	21
519_GFE_LIST7	pop1	15	17	17	18	11	11	10	12	8	9	11	14	28	29	14	18	11	12	12	15.2	7	9.3	19	21	17	17	12	12	7	13	8	11	25.2	25.2	14	14	15	17	18	23	19	25
522_GFE_LIST7	pop1	15	17	16	17	11	11	11	11	8	9	14	14	29	30	16	18	11.3	12	15.2	16.2	8	9.3	22	25	15	16	11	12	12	13	8	10	18	23.2	14	16	12	15	18	19	17	24
523_GFE_LIST7	pop1	15	17	13	16	11	12	10	11	8	9	10	12	28	29	14	14	11	14	12	14	7	9	21	24	15	16	11	12	11	13	12	12	16	28.2	12	15	14	16	20	22	20	22
528_GFE_LIST7	pop1	14	17	14	18	11	12	10	11	8	9	11	12	29	29	16	17	11.3	14	14	16	6	9	21	24	11	16	11	12	8	11	11	11	18	18	14	14	11	17.3	21	22	17	17
532_GFE_LIST7	pop1	15	16	17	18	11	11	10	12	9	10	13	15	27	29	17	19	11	14	11	15	7	8	20	23	11	15	12	12	9	12	11	11	19	22.2	14	14	11	16	22	24	19	20
533_REP_GFE_LIST7	pop1	16	17	15	15	12	13	11	13	8	8	13	15	28	31.2	16	17	11	11.3	13.2	15	7	9	19	21	14	15	12	13	10	12	7	13	18	28.2	14	15	16	16.3	18	18.3	17	25
536_GFE_LIST7	pop1	17	17	16	17	9	11	10	12	8	9	11	14	27	30	14	17	11	14	13	14	6	9.3	21	25	15	15	9	11	11	12	11	11	18	30.2	13	16	11	16	18	21	17	24
537_GFE_LIST7	pop1	15	17	15	16	8	11	10	10	8	10	11	13	29	30	12	12	15	15	15	15	9	9	20	22	15	15	8	11	11	12	8	11	16	32.2	13	14	15	15	17	21	19	23
539_GFE_LIST7	pop1	15	16	15	15	8	13	11	12	8	9	13	15	27	29	14	15	11.3	14	13	14	6	9.3	22	25	15	15	10	12	8	12	11	12	26.2	30.2	15	15	11	17	19	20	19	20
540_GFE_LIST7	pop1	15	17	16	17	11	12	10	11	8	11	14	14	28	32.2	13	16	11	11	13	13	7	7	23	24	15	16	9	10	11	12	9	9	18	18	14	14	11	15	18	25	18	25
541_GFE_LIST7	pop1	14	17	14	17	11	11	10	13	8	8	10	12	29	29	15	16	11	14	15	16.2	7	8	20	24	15	16	10	13	12	12	8	11	16	28.2	15	17	11	16	18	19	16	24
542_GFE_LIST7	pop1	15	17	14	15	11	13	11	11	8	12	12	15	29	32.2	18	19	11	14	15	15	6	6	23	25	15	15	11	11	11	11	11	12	27.2	29.2	14	14	15	15	18	18	16	19
543_GFE_LIST7	pop1	16	19	17	18	9	9	10	12	8	11	12	16	30.2	33.2	14	17	11	14	14	15.2	6	9	17	24	11	16	12	12	11	12	11	12	17	17	14	14	12	15	19	20	17	24
545_GFE_LIST7	pop1	14	15	15	16	11	11	11	12	8	8	11	15	29	33.2	14	18	11	11.3	14	16.2	9	9.3	21	22	16	16	12	13	12	14	9	11	17	33.2	14	15	15	17.3	15	22	17	19
548_GFE_LIST7	pop1	16	17	16	19	10	11	10	11	6	11	13	13	30	30	14	17	11	11	13	14	6	7	24	25	15	16	11	13	12	12	9	11	16	26.2	13	14	14	16	21	21	16	19
553_GFE_LIST7	pop1	17	17	16	17	11	12	10	12	8	11	14	15	29	29	15	18	11	11	14	15	7	8	22	25	16	18	10	11	11	13	7	10	29.2	29.2	13	15	13	17.3	21	24	17	18
555_GFE_LIST7	pop1	17	17	17	18	9	12	10	11	11	12	13	13	29	32.2	12	16	14	14	14	15	7	7	23	23	14	16	12	13	10	13	8	8	13	18	13	16	14	14	16	23	19	20
560_GFE_LIST7	pop1	15	18	14	18	11	12	10	10	8	11	10	12	28	34	14	17	12	14	14	15.2	7	9.3	22	24	15	16	11	13	8	11	9	10	17	22	14	16	14	14	19	20	23	25
562_GFE_LIST7	pop1	14	15	16	20	11	12	12	12	6	8	14	15	28	34.2	14	14	11	12	13	13	7	9	23	23	11	16	12	13	8	8	8	8	17	19	15	15	12	16	15	21	20	23
563_GFE_LIST7	pop1	16	16	17	17	9	11	12	12	9	12	12	14	31	31.2	13	19	14	14	14	14	8	8	21	22	16	16	12	12	11	12	11	12	21.2	22	15	15	15	17.3	18	21	19	23
564_GFE_LIST7	pop1	15	16	14	18	11	12	11	12	8	11	12	13	29	30	11	14	10	11	12	14	6	9	21	25	16	16	9	13	12	12	11	12	20	27.2	13	15	15	16	18	23	21	24
565_GFE_LIST7	pop1	15	17	15	15	11	11	12	12	9	12	11	13	28	31.2	12	14	12	15	13	14.2	7	9.3	21	26	15	16	12	12	12	13	9	12	18	27.2	12	16	12	16.3	21	22	20	20
566_GFE_LIST7	pop1	17	17	15	17	10	11	11	12	11	11	11	14	30	32.2	12	14	11	14	14	14	6	9	20	22	15	15	11	11	8	12	11	12	18	24	14	15	12	15	18	20	20	22
567_GFE_LIST7	pop1	16	16	15	17	11	13	12	12	8	8	10	14	28	33.2	13	16	11	14	15	16.2	7	9	20	21	15	15	11	12	7	9	11	13	20	22.2	14	15	16	16	15	17	24	25
568_GFE_LIST7	pop1	15	16	15	18	12	13	11	13	9	11	13	14	28	31.2	11	14	11	11.3	13	14.2	6	9	19	23	11	17	9	10	12	12	10	12	12	17	14	16	14	16	18	19	17	20
569_GFE_LIST7	pop1	15	16	15	17	11	13	10	12	8	8	11	12	28	29	14	14	10	14	14	16	6	7	22	23	15	15	12	13	12	14	9	11	18	28.2	14	15	11	18.3	15	23	18	19
570_GFE_LIST7	pop1	16	16	16	16	11	11	10	12	8	8	12	14	29	32.2	12	13	11.3	14	13	14	9	9	22	24	16	16	12	13	8	12	10	10	18	26.2	13	15	11	14	19	20	16	23
571_GFE_LIST7	pop1	17	18	14	18	11	13	11	11	8	8	14	14	29	31.2	12	15	11	11	13	13	6	6	22	24	14	15	9	13	11	12	7	8	19	21.2	13	14	14	16	17	24	21	21
572_GFE_LIST7	pop1	15	17	16	17	11	12	10	11	8	10	13	14	29	29	13	14	11	14	12	16	6	9	21	22	15	15	10	10	10	13	11	12	22	33.2	13	14	15	16	16	18	17	19
573_GFE_LIST7	pop1	16	17	16	16	11	12	11	12	8	10	14	15	28	33.2	13	13	10	11	14	15	6	6	22	23	15	16	10	13	12	13	9	10	16	26.2	13	13	14	16	18	24	17	17
575_GFE_LIST7	pop1	16	17	17	18	12	13	10	12	8	11	13	14	31	34	12	12	11	11	12.2	14.2	6	9	21	23	15	17	9	11	12	13	10	11	19	26.2	15	16	12	14	20	20	16	17
576_GFE_LIST7	pop1	14	16	15	16	9	13	10	10	8	8	10	14	29	32.2	12	13	12	15	13	16.2	6	6	23	25	11	17	11	12	12	13	8	11	13.2	19	9	13	15	18	18	23	20	23
577_GFE_LIST7	pop1	15	16	16	19	8	13	10	12	8	9	13	14	29	29	14	17	10	11	12	15.2	7	9.3	22	24	15	15	11	12	8	13	8	8	10	21	13	14	11	16.3	17	20	19	24
578_GFE_LIST7	pop1	17	18	16	16	11	11	10	12	8	10	13	13	28	28	13	16	11	11	12	12.2	7	9	22	25	15	18	13	13	8	12	9	10	31.2	34.2	14	15	14.3	19.3	17	18	19	25
579_GFE_LIST7	pop1	14	15	17	18	12	13	9	11	9	11	11	14	28	29	15	15	10	14	14	15.2	7	7	19	23	12	15	11	13	8	9	10	12	19.2	25.2	13	13	13	17.3	18	21	19	25
581_GFE_LIST7	pop1	15	18	15	16	12	13	10	12	8	11	11	13	28	29	15	16	11	14	14	16	7	9	21	21.2	10	16	11	12	10	14	10	10	20	30.2	14	14	13	15	21	22	17	21
582_GFE_LIST7	pop1	14	16	17	17	12	12	11	12	8	11	10	13	31.2	31.2	13	20	11	11	12	13	6	9.3	23	24	15	16	11	12	12	12	10	11	13	31.2	15	15	12	16	18	21	20	23
583_GFE_LIST7	pop1	15	18	14	17	11	13	11	12	8	8	13	14	29	29	14	17	12	13	13	14	6	8	21	21	11	12	12	13	12	14	10	13	17	17	11	14	16	17.3	18	19	18	22
584_GFE_LIST7	pop1	15	16	16	16	11	13	11	11	8	9	14	14	30.2	30.2	13	15	12	12	13.2	15	7	9.3	19	21	15	16	11	13	11	14	11	12	18	30.2	13	14	16	16	21	23	23	24
586_GFE_LIST7	pop1	17	18	16	16	9	12	10	11	11	11	12	15	29	29	14	16	12	14	15	16	6	8	22	22	11	11	10	11	11	15	8	12	24.2	24.2	11	13	12	16	17	17	17	20
587_GFE_LIST7	pop1	16	17	15	18	9	11	11	12	8	9	10	13	29	30	14	15	10	11	13	13	7	9.3	24	24.2	15	15	12	12	8	12	8	11	22.2	31.2	12	14	11	13	19	21	18	24
592_GFE_LIST7	pop1	15	17	16	17	9	11	11	12	8	8	13	14	29	31.2	12	20	11	11.3	13.2	13.2	7	7	19	24	16	16	11	12	8	10	10	11	22.2	28.2	12	15	14	16.3	18	18	17	18
601_GFE_LIST7	pop1	17	17	16	16	9	13	9	11	8	10	13	14	30	31.2	14	16	12	12	13	16.2	6	6	18	23	12	17	11	11	11	12	10	14	14	20	14	14	14	15.3	19	19	17	19
002_GLOBALFILER	Pop2	16	18	14	19	11	11	10	11	8	11	15	15	29	29	12	14	10	14	13	15.2	9	9.3	20	22	10	15	10	11	10	12	11	12	30.2	31.2	15	15	14	15	18	24	17	18
003_GLOBALFILER	Pop2	16	18	16	18	11	12	11	12	8	9	11	15	30	32.2	12	16	14	14	13	14	7	7	21	28	15	15	9	12	8	12	9	11	32.2	32.2	13	14	11	17	18	20	17	24
006_GLOBALFILER	Pop2	15	17	15	17	10	11	12	12	8	8	11	14	28	29	13	16	11	11	12.2	15	6	9	21	22	15	16	11	13	11	11	8	13	25.2	25.2	14	15	12	17.3	18	19	20	20
007_GLOBALFILER	Pop2	15	16	16	16	11	11	10	13	10	10	12	13	30	30	14	15	10	11	13	14	6	9	21	23	14	16	12	14	11	11	10	11	13.2	21.1	15	16	12	15	17	19	22	23
013_GLOBALFILER	Pop2	14	17	14	17	9	12	10	12	8	8	13	15	29	29	14	14	13	14	14	15	7	9.3	19	26	11	16	13	13	12	12	9	11	17	32.2	13	14	12	12	17	20	19	19
016_GLOBALFILER	Pop2	16	18	16	16	8	11	10	13	8	9	13	14	28	31.2	15	17	11	11	12.2	15	9	9	21	29	16	16	11	13	11	13	10	12	29.2	36	12	15	13	15	22	26	19	20
017_GLOBALFILER	Pop2	14	15	15	16	10	13	10	11	8	9	14	14	30	32.2	16	17	10	14	12	14	9	9.3	23	24	11	15	12	12	12	13	11	11	16	29.2	14	16	16	16	21	24	17	20
018_GLOBALFILER	Pop2	15	15	16	16	9	9	10	12	8	9	10	15	30.2	34.2	15	16	11	14	11.2	13	6	8	19	24	11	11	11	11	8	12	10	10	21.2	23.2	14	15	11	15	19	22	20	20
019_GLOBALFILER	Pop2	16	18	17	19	11	11	11	11	8	8	10	12	30	32.2	13	14	10	11	13	15	7	8	22	25	15	17	12	13	11	12	10	10	23.2	31.2	13	15	12	14	18	21	18	25
025_GLOBALFILER	Pop2	16	16	16	16	12	13	11	12	8	10	10	17	31	32.2	13	18	11	14	13	18.2	9.3	9.3	20	21	15	15	12	13	11	12	10	11	13	22.2	14	14	11	15	17.3	18	21	25
026_GLOBALFILER	Pop2	16	16	14	17	10	13	10	11	11	11	14	14	29	30	13	14	10	12	11	14	9	9.3	19	22	11	15	11	12	12	13	10	12	22.2	25.2	14	15	11	16	20	24	17	22
027_GLOBALFILER	Pop2	15	16	16	19	12	12	10	11	11	11	13	13	29	32.2	14	15	14	14	15.2	15.2	9	9	23	25	15	15	12	13	11	12	11	12	18	18	13	15	11	14	17	19	18	21
028_GLOBALFILER	Pop2	16	16	14	16	9	12	11	12	9	11	11	12	32.2	32.2	13	15	10	11	12	14.2	6	9	21	23	15	17	9	12	11	12	8	8	28.2	29.2	15	15	15	15	19	24	19	20
029_GLOBALFILER	Pop2	14	16	17	19	11	11	11	13	9	11	12	14	29	30.2	13	15	11	14	14	15	8	8	23	24	15	16	11	13	8	11	8	13	27.2	33.2	15	15	15	16	18	22	18	19
031_GLOBALFILER	Pop2	15	17	18	19	11	13	11	11	8	11	8	14	28	31.2	15	16	9	11	13	15.2	7	7	19	22	15	16	12	12	11	12	8	11	20	21	13	15	11	17	20	23	18	22
032_GLOBALFILER	Pop2	14	15	17	17	8	13	10	11	11	11	10	11	31	32.2	16	17	14	14	12	12	7	8	23	25	12	17	10	11	12	12	8	11	8	35	14	16	14	16	19	23	19	26
036_GLOBALFILER	Pop2	16	17	16	17	9	11	10	12	8	9	14	14	28	29	14	18	11	15	13.2	15	6	8	19	21	11	16	8	10	12	13	9	10	17	24.2	13	15	15	16	17.3	19	17	19
037_GLOBALFILER	Pop2	17	18	14	16	11	12	11	12	8	9	11	14	29	30	12	17	10	11	15.2	16.2	6	9.3	25	25	15	15	11	12	12	12	8	10	16	21.2	12	13	11	15	18	22	16	22
041_GLOBALFILER	Pop2	15	18	15	19	9	11	10	11	8	10	11	12	30.2	32.2	14	16	10	11	14	16.2	9	9	22	23	15	17	11	13	11	11	11	11	19	19	14	15	15	16	18	18	17	19
042_GLOBALFILER	Pop2	17	17	17	17	10	11	12	12	8	9	10	13	31.2	37	12	12	11	12	13	16.2	6	8	22	27	15	15	11	11	10	12	8	10	16	25.2	14	15	12	16.3	17	18	19	24
046_GLOBALFILER	Pop2	14	16	18	19	11	11	12	13	8	12	12	15	29	32.2	17	17	10	14	13	15.2	8	9	23	24	15	15	11	13	10	11	8	11	17	18	13	14	11	16	18	22	23	24
048_GLOBALFILER	Pop2	15	15	16	18	12	13	10	10	8	9	15	15	28	31	11	13	14	14	12	14	9	9	20	25	15	15	9	12	11	11	9	10	16	21.2	16	16	11	11	17	19	18	23
049_GLOBALFILER	Pop2	15	16	17	18	9	12	10	10	8	10	12	14	29	31	14	15	10	11.3	14	14	9	9.3	22	24	15	16	10	11	10	12	10	11	16	28.2	14	14	16	17.3	16	21	16	16
052_GLOBALFILER	Pop2	16	16	18	18	9	10	11	11	8	11	14	14	30	32.2	13	15	11	11.3	13	13	6	7	20	23	16	16	10	11	11	13	8	11	8	16	12	13	12	13	18	22	19	19
053_GLOBALFILER	Pop2	15	17	16	17	9	11	7	10	8	8	11	14	29	29	13	23	11	15	13	13	6	7	24	25	15	15	11	12	11	12	12	12	14	19	14	15	15	15	18	22	17	19
054_GLOBALFILER	Pop2	17	18	16	16	12	12	10	13	9	11	13	13	30	33.2	14	16	11	14	13	13.2	6	9.3	20	21	11	15	10	13	10	12	7	11	13	25.2	14	16	13	17.3	20	23	20	25
058_GLOBALFILER	Pop2	16	17	19	20	11	12	11	12	10	11	11	12	29	30	15	16	9	11	14	15.2	6	6	22	23	11	15	12	13	9	12	11	11	21	27.2	14	16	14	16.3	18	18	18	21
061_GLOBALFILER	Pop2	15	16	16	19	11	11	11	12	11	11	11	15	29	29	16	16	11	14	12	16	9.3	9.3	22	24	11	17	9	10	10	12	7	8	11.2	20	15	17	13	16	19	19	17	18
063_GLOBALFILER	Pop2	15	16	16	19	12	12	9	11	8	8	13	14	29	32.2	14	15	11	14	12	14.2	7	8	23	24	0	0	9	11	12	13	8	12	19	27.2	15	15	14	16.3	20	21	18	19
064_GLOBALFILER	Pop2	16	16	16	16	11	13	10	12	8	8	11	14	31	31.2	16	18	11	15	12.2	14.2	6	9	22	24	11	15	11	13	8	14	8	11	14	18	11	16	16	17	21	23	19	22
067_GLOBALFILER	Pop2	17	17	16	18	10	12	11	11	8	11	12	14	28	32.2	14	14	11	11	12	15.2	6	9	20	20	15	16	8	13	11	13	9	13	23.2	23.2	13	18	16	17	17	21	17	19
068_GLOBALFILER	Pop2	15	16	15	18	9	11	10	13	7	9	12	13	28	30	16	17	11	14	13	15	9	10	22	23	15	16	10	12	12	13	8	10	17	28.2	14	15	11	15.3	19	21	16	23
071_GLOBALFILER	Pop2	17	18	15	18	12	13	11	11	8	8	12	15	28	32.2	16	16	11	12	14	14	9	9.3	18	19	11	15	10	11	8	11	8	8	14	17	14	16	15	16	18	21	19	19
073_GLOBALFILER	Pop2	16	17	16	18	9	11	10	13	8	11	13	14	30	32.2	16	19	10	14	13	14	6	6	19.2	24	15	15	12	12	12	13	9	10	19	20	14	15	14	15.3	15	23	20	25
076_GLOBALFILER	Pop2	16	17	17	17	11	13	9	11	8	11	14	15	30	31.2	13	13	12	13	13	16	6	9.3	20	24	14	15	12	13	11	12	8	10	13	30.2	13	16	17	17	19	21	17	20
077_GLOBALFILER	Pop2	15	17	15	17	11	11	11	12	9	11	11	14	32.2	34.2	12	16	10	14	12	14	7	8	21	23	15	16	11	12	8	12	8	10	20.2	30.2	15	15	11	16	19	23	23	25
079_GLOBALFILER	Pop2	15	16	14	18	9	9	12	14	8	9	13	15	31.2	31.2	13	13	10	14	12	14	9	9.3	22.2	25	11	16	11	11	11	11	10	12	17	27.2	14	15	17	17	21	23	19	24
080_GLOBALFILER	Pop2	18	19	15	17	10	13	11	12	8	8	10	14	28	30	15	15	11	11	15.2	16	8	9.3	21	23	15	16	11	11	12	12	7	12	18	32.2	14	15	17	19	20	20	19	25
081_GLOBALFILER	Pop2	14	15	16	18	12	13	11	12	8	8	15	16	29	29	18	18	11	15	13.2	14.2	9	9	22.2	28	12	15	11	13	11	12	10	11	14	16	12	14	11	14	17	18	19	25
083_GLOBALFILER	Pop2	17	18	14	16	11	11	11	11	8	10	12	12	29	29	14	15	10	11.3	13	15	6	7	23	24	15	16	9	10	7	11	10	11	23.2	27.2	13	15	11	16	19	25	18	21
086_GLOBALFILER	Pop2	16	17	16	17	9	9	11	12	8	11	13	16	29	29	13	13	11.3	14	12	14	6	6	20	20	15	15	11	12	8	12	10	12	16	16	12	15	13	16	21	23	17	18
088_GF_LIST2	Pop2	15	17	17	17	10	13	10	11	8	9	10	13	30	30	12	13	9	11	12	16	6	8	21	25	15	16	11	12	12	13	10	11	17	32.2	14	16	12	15	18	22	17	19
093_GF_LIST2	Pop2	15	15	18	19	11	13	10	12	8	8	11	13	28	28	14	15	14	14	13	14	7	9.3	21	22	11	16	12	13	11	12	10	12	20	26.2	11	13	12	16.3	18.3	25	22	23
094_GF_LIST2	Pop2	15	18	16	19	9	11	10	12	8	8	13	15	30	31	13	15	11	14	16	16.2	9.3	9.3	22	23	15	14	9	12	8	11	8	11	16	18	14	15	16.3	16.3	19	21	16	19
096_GF_LIST2	Pop2	17	17	14	15	11	13	12	12	6	8	13	13	29	31.2	18	19	10	12	14	16	7	9.3	21	22	15	14	10	12	11	13	8	11	17	29.2	13	14	15	16.3	18	22	17	18
100_GF_LIST2	Pop2	14	18	16	19	12	12	10	11	8	11	10	14	29	32.2	11	18	11	11	11	13	6	7	20	23	11	15	12	12	12	12	8	10	14.2	22	13	15	17	17.3	18	21	18	22
105_GF_LIST2	Pop2	16	17	16	16	12	12	11	12	8	10	13	17	30	32.2	12	12	11	14	14	16.2	7	9	21	23	15	15	11	12	11	12	8	11	18	26.2	14	16	16	18.3	18.3	22	19	24
110_GF_LIST2	Pop2	15	17	17	17	11	12	10	11	11	12	8	11	30	31	13	14	13	14	13	16.2	6	7	23	24	11	15	11	13	12	15	10	10	6.3	19	14	14	14	17	20	21	16	17
111_GF_LIST2	Pop2	15	18	17	18	13	13	10	10	8	8	8	14	28	30	16	17	13	14	14	15.2	6	9	19	24	16	16	9	12	10	11	10	11	27.2	29.2	14	16	11	18	18	25	23	25
112_GF_LIST2	Pop2	16	16	14	16	9	13	10	11	8	9	12	16	30	30	12	12	12	15	13.2	15.2	7	9	24	25	15	15	11	15	12	12	10	12	22.2	29.2	15	15	13	15	16	17	20	20
113_GF_LIST2	Pop2	16	17	15	17	10	11	11	13	11	11	13	14	30.2	31.2	13.2	20	10	11	12	14	9	10	20	26	15	15	11	12	8	11	8	11	18	19	15	16	12	13	17	24	19	20
114_GF_LIST2	Pop2	15	17	18	18	12	12	11	12	8	11	12	13	31	33.1	13	15	14	14	14	15	7	10	22	24	14	15	9	13	8	8	10	12	21	31.2	13	17	16.3	17	18	19	16	22
115_GF_LIST2	Pop2	16	17	14	18	11	11	10	11	8	9	12	14	30	31.2	11	15	11	11	12	15.2	6	6	21	24	14	16	8	14	9	13	10	11	18	25.2	13	15	12	12	17	21	23	24
117_GF_LIST2	Pop2	16	16	16	17	11	13	11	12	9	11	10	13	28	33.2	13	14	11	11	14	15	8	8	23	23	11	15	11	13	12	13	10	12	28.2	28.2	15	17	13	16	18	19	17	23
119_GF_LIST2	Pop2	16	17	16	17	9	13	11	12	8	11	13	16	29	31	15	16	12	14	13	13	7	8	23	24	11	14	12	12	12	12	10	12	17	21.2	13	15	13	16	18	23	19	20
120_GF_LIST2	Pop2	16	18	17	17	9	13	11	11	8	8	13	14	27	28	15	18	11	11.3	12	12	8	9	19	29	15	16	12	13	11	12	10	11	21	36	14	16	11	15.3	19	19	21	23
122_GF_LIST2	Pop2	15	16	16	18	10	11	10	11	9	11	11	14	30	30	14	21	12	15	12	13	6	6	21	23	11	16	8	12	12	13	9	10	16	19	9	13	13	17	20	23	17	20
123_GF_LIST2	Pop2	15	16	17	17	10	10	10	12	11	11	13	16	28	29	14	16	10	10	13	13	6	9	19	21	15	17	12	12	10	12	8	11	20	30.2	14	16	12	14.3	16	23	23	24
124_GF_LIST2	Pop2	14	16	17	17	11	11	10	11	8	8	11	13	29	32.2	12	15	11	12	14	15	6	8	21	24	11	15	11	13	12	13	8	10	17	19	14	16	15	15.3	20	21	17	19
125_GF_LIST2	Pop2	16	16	15	17	9	10	10	12	8	8	13	14	28	32.2	14	16	10	10	12	15.2	6	9	25	26	11	15	9	10	10	14	11	11	17	19	14	16	16	16	18	22	19	20
129_GF_LIST2	Pop2	15	17	15	17	11	11	11	12	8	10	11	14	30.2	32.2	14	18	11	14	14	14.2	6	7	21	22.2	15	15	12	12	12	12	9	12	15	26.2	15	16	14	17	17	23	16	17
130_GF_LIST2	Pop2	14	16	16	17	10	11	12	12	8	10	14	15	30.2	31.2	14	18	11	14	13	14	7	9.3	24	24	15	16	10	12	12	12	10	12	19	19	15	16	11	16	17	22	17	19
132_GF_LIST2	Pop2	16	17	16	18	11	11	12	13	8	8	10	14	29	30	16	18	11	12	14.2	15	6	8	20	22	15	17	11	12	11	13	11	11	20	30.2	13	13	18.3	18.3	22	26	19	24
134_GF_LIST2	Pop2	15	18	16	18	8	14	10	12	9	10	12	13	28	30	14	18	11	14	15	15.2	6	6	21	25	15	17	9	11	8	8	9	10	17	29.2	13	14	14	15	17	21	21	21
135_GF_LIST2	Pop2	16	16	17	17	11	14	11	12	9	11	10	13	28	30	12	13	11	11	13	14.2	6	6	22.2	24	11	15	9	11	13	14	8	10	23.2	28.2	13	15	15	16	19	23	17	21
136_GF_LIST2	Pop2	15	17	15	18	10	12	10	12	9	11	11	11	28	31	17	21	11	14	13	14.2	6	6	21	21	11	16	12	13	11	11	10	11	15	19	15	15	12	14	16	21	20	23
138_GF_LIST2	Pop2	16	17	16	17	13	13	10	12	8	8	11	14	32.2	33.2	11	18	11	11	14	14.2	6	7	24	24	15	15	12	12	9	14	11	11	26.2	27.2	14	14	11	17	17	19	17	20
139_GF_LIST2	Pop2	15	16	16	17	11	11	10	12	9	9	14	14	30	30.2	12	13	11	11	14	14	9	9.3	21	23	15	15	12	13	12	12	9	12	30.2	31.2	14	16	16	16	18	19	16	18
140_GF_LIST2	Pop2	15	16	16	17	10	11	11	12	8	11	14	15	28	29	14	20	11	11	14.2	15	7	7	22	22	15	16	11	13	14	14	8	10	28.2	29.2	13	14	16	17	18	24	17	24
141_GF_LIST2	Pop2	16	18	16	18	12	12	10	12	8	10	11	16	31.2	32.2	13	16	10	14	15	16.2	6	9	20	21	14	17	11	12	14	14	7	10	17	31.2	13	14	15	18.3	20	25	18	20
144_GF_LIST2	Pop2	15	15	17	17	11	13	11	12	8	11	13	16	30	31.2	16	17	11	14	15.2	16	6	9.3	21	23	15	17	9	10	9	11	12	12	13	18	14	15	17	17.3	17	22	17	24
145_GF_LIST2	Pop2	16	17	14	18	12	12	11	11	11	11	9	15	29	29	14	16	10	12	14	15.2	6	8	18	21	15	16	9	11	8	9	10	11	14	24.2	13	15	11	15	17	20	22	23
146_GF_LIST2	Pop2	15	16	16	17	13	13	12	12	8	8	14	14	28	32.2	15	19	11	14	11	16	6	6	22.2	23	11	11	11	12	8	13	7	11	17	29.2	13	13	12	15	18	20	20	26
148_GF_LIST2	Pop2	15	15	13	17	13	13	10	11	6	9	12	14	30	30	15	17	13	14	15.2	15.2	6	6	24	25	16	16	12	13	12	12	9	11	27.2	28.2	14	15	16	18	22	24	20	25
150_GF_LIST2	Pop2	16	18	15	19	11	11	12	12	8	11	13	16	30	30	14	16	10	14	14	15	9	9	19.2	23	15	15	10	12	9	11	10	11	28.2	32.2	13	17	13	13	19	20	17	23
155_GF_LIST2	Pop2	17	18	15	19	11	11	12	12	9	9	8	13	28	31.2	19	20	11	12	10	15.2	7	9.3	23	23	14	15	10	13	12	13	10	11	16	18	13	17	12	17	18	23	17	21
158_GF_LIST2	Pop2	17	18	15	17	12	12	11	12	8	11	10	14	28	28	14	15	10	11.3	12	13	7	9	17	23	11	15	11	12	11	11	9	11	19	21.2	14	15	12	16.3	15	19	19	26
159_GF_LIST2	Pop2	14	16	15	16	11	12	11	12	8	11	10	13	28	29.2	12	16	10	14	11	14.2	6	6	20	25	15	16	12	13	8	12	8	10	13.2	25.2	14	15	14	17	17	21	17	22
161_GF_LIST2	Pop2	15	17	16	17	9	11	12	12	9	11	12	15	28	28	17	18	11	12	13	15	6	7	19	22	11	16	12	12	11	11	10	10	29.2	32.2	13	17	13	17	22	24	20	20
162_GF_LIST2	Pop2	17	17	17	18	11	11	11	12	8	11	10	15	29	32.2	14	17	11	11	13	15	6	6	24	24	15	16	12	13	11	12	10	10	14	30.2	9	14	13	15.3	17	21	20	20
163_GF_LIST2	Pop2	15	16	17	17	11	13	11	12	8	8	11	13	28	30	14	17	11	14	12	14	6	9.3	23	24	15	15	10	12	8	10	12	12	27.2	31.2	13	16	15	15	21	23	21	25
164_GF_LIST2	Pop2	15	17	16	19	9	11	11	13	8	11	11	11	30	30	14	16	11	14	13	15.2	6	9.3	23	24.2	11	13	12	12	12	13	10	11	22.2	30.2	13	17	14	14	17	18	20	23
165_GF_LIST2	Pop2	15	16	13	16	9	12	10	12	10	11	12	14	28	29	14	14	11.3	15	13	15	9	9.3	19.2	24	11	15	11	13	11	12	10	10	14	34.2	13	15	12	16.3	18	23	17	18
166_GF_LIST2	Pop2	17	18	15	15	11	13	11	12	8	10	14	15	29	31	12	17	11	14	12	15	6	9	22	23	11	15	10	13	10	12	10	12	18	27.2	15	15	15	15.3	21	23	17	20
167_GF_LIST2	Pop2	15	16	18	18	11	12	11	12	8	8	15	16	30.2	31.2	13	13	11	15	14	16	6	9.3	20	21	15	16	10	11	11	12	10	11	17	31.2	14	16	14	15	20	20	17	19
168_GF_LIST2	Pop2	15	16	17	18	10	12	12	13	8	11	10	14	29	30	14	17	11	11	13	15	9	9.3	20	21	14	16	11	11	9	13	10	11	17	28.2	16	16	11	14	21	24	18	26
171_GF_LIST2	Pop2	17	17	14	17	12	12	11	11	8	8	15	16	29	31.2	14	15	10	11	14	14.2	7	9	23	25	11	15	9	11	12	13	9	11	17	30.2	14	17	15	16	18	18	19	19
175_GF_LIST3	Pop2	16	16	16	18	12	12	11	11	11	11	11	15	31.2	31.2	15	18	11	11.3	14	14	8	9.3	25	25	14	15	13	13	11	12	9	12	16	19	15	16	14	17	16	20	20	23
179_GF_LIST3	Pop2	16	17	15	16	10	12	10	12	8	11	14	15	29	30	14	18	11.3	14	14	14	6	7	21	22	11	16	9	11	8	12	10	11	18	29.2	15	16	13	15.3	19	23	16	17
181_GF_LIST3	Pop2	15	17	15	17	11	11	10	12	8	10	11	11	29	32.2	15	18	10	14	15	15	6	9.3	21	25	14	16	11	13	8	11	10	11	17	30.2	14	14	14	16	21	21	17	17
182_GF_LIST3	Pop2	15	16	16	18	12	13	12	12	8	8	13	17	28	30	12	18	10	11	13	14.2	6	9	21	24	11	15	12	13	12	12	8	10	18	24.2	13	16	16	18.3	17	18	19	24
185_GF_LIST3	Pop2	15	16	17	17	9	13	10	11	8	9	13	15	30	30	12	13	10	15	14	14.2	6	9	21	21	15	16	11	12	10	10	9	10	18	21	13	14	14	16	17	18	17	25
187_GF_LIST3	Pop2	17	18	15	16	11	12	12	13	8	11	12	12	29	30	14	18	11	11	13.2	15	6	9	19	23	11	15	11	12	8	11	9	10	17	27.2	14	17	15.3	16.3	23	24	19	20
188_GF_LIST3	Pop2	15	16	17	18	9	10	11	11	8	9	11	15	29	31.2	13	14	10	10	11	12	8	9	21	25	15	16	10	13	8	12	10	12	18	21	14	15	12	14	18	19	22	23
189_GF_LIST3	Pop2	17	18	16	18	11	12	8	10	6	11	13	14	29	29	14	16	10	11	14	15	9	9.3	23	24	15	15	11	12	9	11	10	12	16	27.2	13	14	11	16	20	25	17	18
199_GF_LIST3	Pop2	15	16	15	17	10	11	11	12	11	11	11	15	28	33.2	12	17	10	10	14.2	15	7	9.3	22	23	11	11	9	11	11	12	8	10	18	21	14	15	13	16	17	18	20	23
201_GF_LIST3	Pop2	17	18	16	16	11	12	12	12	11	11	13	15	29	32.2	14	16	11	14	13	14	9.3	9.3	20	23	15	16	9	11	11	11	10	11	16	31.2	14	15	15.3	16	19	20	16	18
202_GF_LIST3	Pop2	16	17	16	17	11	11	10	11	11	11	14	17	29	36	11	17	10	11.3	14	14	9	9.3	22	25	15	17	11	12	8	10	12	13	25.2	28.2	15	17	15	16	17	18	20	25
205_GF_LIST3	Pop2	15	16	15	18	9	12	11	12	8	8	14	15	28	30	16	16	11.3	11.3	14	15.2	7	7	22	26	15	15	10	10	8	12	11	12	21.1	25.2	14	16	14	18	18.3	19	19	21
207_GF_LIST3	Pop2	15	15	16	17	10	12	8	12	8	10	15	17	27	28	13	16	11	11	13	13	6	7	22	23	16	16	10	11	12	14	10	10	19	28.2	14	15	11	11	18	18	20	21
208_GF_LIST3	Pop2	15	17	14	14	10	11	10	11	8	8	12	14	29	31	15	19	11	11	15	17.2	6	9.3	22	24	14	16	12	12	8	11	11	12	28.2	29.2	13	14	11	16	20	21	20	24
210_GF_LIST3	Pop2	15	17	17	18	11	11	7	11	8	11	11	11	29	31.2	13	14	12	14	14	16.2	7	9.3	25	26	14	15	11	12	8	11	12	13	17	26.2	13	15	12	16	22	22	18	19
212_GF_LIST3	Pop2	17	17	15	17	12	12	10	11	8	8	12	13	31.2	31.2	12	13	11	14	13.2	15	6	6	19	24	11	17	11	12	11	13	9	11	18	20	14	15	16	17	18	20	16	17
214_GF_LIST3	Pop2	15	16	15	16	9	12	11	12	8	10	13	13	29	30.2	15	18	10	11.3	13	14	6	8	22	22	11	15	12	12	8	11	11	11	18	30.2	14	16	13	16	17	19	21	23
217_GF_LIST3	Pop2	15	16	16	19	11	13	10	11	10	11	12	14	32.2	32.2	13	19	11	14	14	16	7	8	20	22.2	15	16	10	12	11	13	10	11	14	27.2	14	14	13	16	15	21	17	18
218_GF_LIST3	Pop2	14	15	17	20	9	11	11	12	8	8	14	15	29	30	15	17	11	14	13.2	15.2	6	6	20	25	15	15	9	10	11	11	10	11	20.2	26.2	13	15	12	17.3	23	26	17	23
220_GF_LIST3	Pop2	15	15	18	18	11	12	12	12	8	11	16	17	27	30.2	12	15	11	11	13	15.2	6	6	23	23.2	11	15	13	13	12	12	8	12	27.2	28.2	13	15	16	17	18	20	17	22
224_GF_LIST3	Pop2	15	17	15	16	10	13	12	13	8	10	12	13	27	30	14	18	11	14	13	16	7	7	21	23	15	16	8	13	12	13	10	11	17	25.2	14	15	12	15	17	19	17	22
228_GF_LIST3	Pop2	14	16	16	17	8	12	9	12	8	11	12	13	28	32.2	16	16	14	14	15	15	6	6	24	26	15	15	13	13	12	13	10	11	21.1	28.2	15	15	15.3	15.3	21	25	20	22
230_GF_LIST3	Pop2	16	17	15	16	11	11	11	12	8	11	10	11	32.2	35.2	10	14	11.3	14	15	15	6	9.3	20	24	11	16	11	12	11	12	10	12	25.2	30.2	14	15	14	15	18	18	23	23
231_GF_LIST3	Pop2	17	17	15	15	9	11	10	12	11	11	12	13	28	29	15	18	14	14	12	14	7	8	20	21	15	15	11	11	12	12	10	12	18	30.2	14	14	14	15	19	21	19	23
239_GF_LIST3	Pop2	17	18	15	15	9	13	10	12	8	11	15	15	31.2	32	12	15	11	14	14	15	9.3	9.3	21	23	11	15	11	14	8	12	8	11	28.2	31.2	11	15	12	16	19	23	16	17
242_GF_LIST3	Pop2	16	16	15	19	9	11	12	12	8	8	12	14	29	32.2	13	16	11	14	13	14	6	7	19	23	15	16	12	12	9	11	8	10	20	30.2	14	15	12	15.3	20	22	23	23
249_GF_LIST3	Pop2	16	17	16	17	11	12	10	12	8	11	14	15	32.2	37	13	13	10	12	15.2	16	7	8	20	23	15	15	10	11	11	11	7	10	18	30.2	9	14	13	15.3	21	23	16	18
355_GFE_LIST5	Pop2	16	18	16	19	11	12	10	12	8	9	13	16	28	30	12	14	10	11	11	15	7	9	18	24	15	15	10	11	10	12	10	11	25.2	27.2	13	15	15	17	18	22	19	21
356_GFE_LIST5	Pop2	14	16	17	17	10	11	10	11	8	11	13	13	29	32.2	16	20	12	14	14	15.2	7	8	20	24	15	15	11	12	8	11	8	8	18	30.2	13	14	11	16.3	18	21	20	24
357_GFE_LIST5	Pop2	14	18	15	16	9	14	10	14	8	12	13	15	29	32.2	14	19	14	15	14	14	6	9	19	27	11	15	11	13	13	13	8	12	17	27.2	15	16	11	15	18	19	17	21
358_GFE_LIST5	Pop2	16	17	16	18	10	12	10	11	8	9	11	15	31.2	32.2	14	14	10	14	12	14	7	9.3	21.2	22	11	15	10	10	11	12	8	12	29.2	29.2	14	15	13	13	18	21	17	17
359_GFE_LIST5	Pop2	16	17	14	15	11	11	12	12	11	11	10	13	31.2	32.2	17	19	11	11	14	15.2	8	9	20	23	15	15	12	12	8	13	10	13	18	19	14	16	11	12	18	19	24	25
456_GFE_LIST6	Pop2	15	17	14	18	9	11	10	10	8	11	15	15	27	29	13	19	14	14	13	14	9	9.3	22	26	15	15	11	12	8	13	8	10	17	18	13	15	13	17	17	19	17	18
458_REP_GFE_LIST6	Pop2	16	17	15	17	9	14	11	12	8	11	13	14	27	32.2	16	17	12	14	13	14	9.3	9.3	20	24	16	16	11	13	8	12	9	9	27.2	29.2	14	14	15	15	22	24	17	18
482_GFE_LIST6	Pop2	14	17	15	17	12	13	11	13	8	11	13	13	27	31	14	15	11	14	13	14	6	6	25	26	11	16	11	11	8	12	11	13	20	27.2	11	15	16	16	18	22	18	24
483_GFE_LIST6	Pop2	15	17	14	15	12	13	11	13	8	8	13	14	27	30	14	16	11	11	13	13	6	9	24	26	11	16	11	12	8	13	11	13	17	20	13	15	13	16	17	18	21	24
484_GFE_LIST6	Pop2	16	17	15	18	12	12	11	12	8	12	11	15	27	31.2	12	17	11	12	13	15.2	6	7	22	23	15	16	11	12	9	12	10	10	16	20	14	16	15	16.3	22	24	18	20
485_GFE_LIST6	Pop2	16	17	16	17	10	12	11	12	8	8	13	15	28	29	13	17	11	11	14	16	7	9	22	25	15	17	12	12	8	10	9	10	27.2	28.2	11	15	11	17.3	15	21	20	25
491_GFE_LIST6	Pop2	17	17	16	18	11	13	10	12	8	9	9	15	30	30	19	20	14	14	14	16.2	6	7	25	26	15	16	12	13	12	13	10	11	15	18	12	13	11	15	21	22	17	21
494_GFE_LIST6	Pop2	15	17	16	17	12	13	10	10	8	8	13	13	28	32.2	12	16	11	11	15	15.2	7	9	24	26	11	16	10	12	12	12	8	11	18	32.2	13	14	15	16	18	23	19	20
544_GFE_LIST7	Pop2	15	18	15	16	11	11	12	12	8	8	15	15	29	30	13	16	9	11.3	13	15	6	7	20	24	16	16	10	12	9	15	10	11	22.2	26.2	14	15	13	16	17	18	18	25
554_GFE_LIST7	Pop2	15	16	16	17	11	13	10	11	8	10	11	12	29	29	12	17	10	12	13	14	6	6	22	23	15	16	13	13	12	12	9	11	16	20.2	14	15	15	15.3	19	23	17	21
580_GFE_LIST7	Pop2	16	16	16	16	12	12	10	11	8	9	13	15	31.2	32.2	17	17	12	12	15.2	17.2	8	8	22	24	15	16	10	11	8	10	10	12	15	30.2	16	17	12	15	17	20	17	20
585_GFE_LIST7	Pop2	16	18	16	16	11	12	10	10	10	10	13	15	29	31.2	16	17	14	14	16	16	6	7	24	25	15	16	10	12	8	11	8	8	6.3	32.2	13	16	15	16.3	24	24	17	23
030_GLOBALFILER	Pop3	16	18	15	17	8	13	10	11	8	8	8	15	30	30	12	17	14	14	14	15	7	7	22	23	14	15	11	13	11	12	12	12	16	19	13	14	12	14	17	23	20	24
084_GLOBALFILER	Pop3	17	18	18	18	10	11	10	13	8	10	10	11	30	32.2	14	15	10	11	14	15	6	7	22	23	15	15	7	13	11	11	10	11	17	31.2	13	14	15	15	18	20	18	19
092_GF_LIST2	Pop3	16	18	18	19	11	12	10	12	8	11	12	13	28	30	12	15	11	11.3	13	15	7	8	24	24	16	17	12	13	8	8	8	11	16	21.2	13	14	12	14	17	18	18	25
151_GF_LIST2	Pop3	16	17	14	15	8	12	12	12	8	11	13	14	31	32.2	14	15	11	14	14	15.2	7	9.3	22	23	15	16	9	11	8	11	8	12	17	22.2	14	17	11	11	17	20	17	17
172_GF_LIST2	Pop3	14	17	16	17	11	11	11	12	8	8	10	13	28	33.2	16	16	14	14	14	15	8	10	21	26	15	16	11	12	10	11	8	10	19	32.2	13	14	15	17	20	23	22	24
184_GF_LIST3	Pop3	15	17	18	20	11	11	10	10	8	11	9	10	29	32.2	17	17	10	11	13	14	9	9.3	22	25	11	16	9	11	11	12	8	10	21	30.2	14	14	12	16	19	21	20	20
235_GF_LIST3	Pop3	15	16	16	17	12	13	11	13	8	8	12	13	29	30.2	15	16	11	11	14	15.2	6	6	19	24	15	16	12	13	8	11	8	11	14	27.2	14	16	12	13	21	25	18	19
237_GF_LIST3	Pop3	15	16	14	18	10	10	11	12	8	8	13	15	28	29	13	15	10	14	14	14.2	6	7	22	23	15	15	11	12	9	9	7	11	16	28.2	13	14	11	20.3	18	21	17	23
248_GF_LIST3	Pop3	14	16	16	17	9	12	10	12	8	8	12	16	29	31	13	15	11	11.3	13	15.2	9	9.3	21	24	14	16	10	12	9	12	10	12	15	29.2	14	15	12	15	16	26	17	25
250_GF_LIST3	Pop3	15	16	15	17	9	11	10	12	8	11	13	14	28	29	12	21	12	13	12	14	6	9.3	22	23	11	17	10	11	8	9	8	10	8	19	14	15	15	17.3	22	22	19	20
251_GF_LIST3	Pop3	17	18	15	18	11	12	10	11	8	8	10	12	29	29	12	15	13	15	14	15	7	9	20	25	16	17	11	11	11	11	12	14	18	19	14	15	11	16	17	18	20	24
252_GF_LIST3	Pop3	15	17	18	18	11	13	10	10	8	11	12	14	29	32.2	15	16	10	11	13.2	13.2	6	7	23	24	15	16	11	12	10	14	10	11	9	28.2	15	15	15.3	17.3	21	21	20	24
253_GF_LIST3	Pop3	17	19	16	17	10	11	10	10	8	8	14	14	30	31.2	10	14	10	12	12	14	6	7	19	21	15	15	10	11	9	10	12	12	20	26.2	13	14	12	16	18	23	19	24
255_GF_LIST3	Pop3	16	16	16	18	11	11	8	12	8	11	13	14	28	29	12	15	11.3	14	13	16	9	9.3	22	23	15	15	11	13	10	13	10	13	18	19	16	16	14	16	17	22	17	23
259_GF_LIST3	Pop3	15	17	16	17	12	12	12	13	8	8	13	16	30	30	10	17	11	14	13	14	6	7	19	25	11	16	9	10	13	13	8	12	16	28.2	13	14	13	17	20	20	19	23
261_GF_LIST3	Pop3	16	17	15	16	11	11	8	11	8	8	15	16	29	33.2	13	17	11	11	13	14	8	9	23	24.2	15	15	12	12	11	12	7	11	13	19	14	15	12	13	17	18	20	23
263_GF_LIST3	Pop3	15	17	16	17	11	11	10	12	8	11	12	13	29	31.2	14	16	11	11.3	13	14	9	9	21	23	11	15	11	11	11	13	10	14	21.2	12.2	14	14	15	17.3	17	21	17	25
267_GFE_LIST4	Pop3	17	18	15	18	8	11	10	12	8	9	11	14	27	31.2	16	18	11	12	11	15.2	9	9.3	20	26	11	15	12	13	11	11	10	10	12.2	28.2	14	16	12	15	19	24	20	21
273_GFE_LIST4	Pop3	14	16	17	18	12	13	10	12	8	9	14	15	30	32.2	16	16	10	14	13	15	7	8	21	21	11	11	11	12	12	12	11	12	21	21	14	14	16	16	15	15	24	24
274_GFE_LIST4	Pop3	16	16	15	17	9	12	10	11	6	8	14	15	30	34	11	13	11	12	13	17.2	9	9.3	21	23	15	17	11	13	12	12	10	12	19	31.2	15	17	12	12	18	18	17	17
276_GFE_LIST4	Pop3	14	15	16	16	11	11	11	12	8	8	11	14	29	31	12	15	14	15	14	14	6	9.3	21	25	15	15	11	12	11	12	10	14	24.2	26.2	13	15	12	16	18	21	19	20
277_GFE_LIST4	Pop3	14	15	15	16	9	10	10	11	8	8	11	14	30	31	12	15	11	14	12.2	14	9.3	9.3	25	25	15	16	11	12	11	13	10	11	19	24.2	13	15	16	16	18	20	21	24
285_GFE_LIST4	Pop3	15	17	17	20	9	12	12	12	8	11	13	13	29	31	14	15	12.3	14	14	15.2	9	9	21	24	16	16	12	13	12	12	11	12	16	16	17	17	15	16.3	18	18	18	20
286_GFE_LIST4	Pop3	16	17	15	15	10	13	10	10	8	8	13	14	30	31.2	16	17	11.3	14	11	14	8	9.3	20	23	15	16	10	11	7	9	10	12	23.2	25.2	13	14	14	19.3	22	23	18	22
289_GFE_LIST4	Pop3	14	17	15	15	9	11	12	12	8	8	11	12	30	31	12	15	14	15	12	13	6	9.3	18	22	15	15	11	12	8	12	8	10	16	18	14	15	15.3	16.3	15	23	21	26
290_GFE_LIST4	Pop3	15	17	16	18	11	12	11	12	8	11	13	15	28	32.2	12	14	11	14	15	15	8	9.3	21	22	11	16	10	12	11	13	10	12	23.2	28.2	14	16	14	15	20	22	20	24
303_GFE_LIST4	Pop3	15	17	14	16	11	11	11	11	8	8	12	13	31.2	32.2	12	14	11	14	14.2	15	9	9.3	21	22	15	16	11	11	8	12	10	11	24.2	27.2	14	15	12	17	15	17	17	23
304_GFE_LIST4	Pop3	15	16	17	18	9	11	12	12	8	11	10	14	28	32.2	12	16	14	15	14	16	7	8	21	26	10	11	11	13	8	9	8	11	23	25.2	13	15	12	15.3	17	18	17	24
306_GFE_LIST4	Pop3	17	17	17	18	9	10	12	12	8	11	12	15	32.2	32.2	12	18	11	14	15	15	7	9.3	21	23	16	16	11	12	8	12	11	11	18	27.2	13	17	12	14	19.3	20	21	24
310_GFE_LIST4	Pop3	15	17	16	16	9	9	11	12	8	8	12	14	27	27	12	13	12	14	13	13	9	9.3	22	23	15	16	9	11	12	13	10	10	19	30.2	13	16	15	17	18	20	18	22
317_GFE_LIST4	Pop3	14	17	19	19	11	13	12	12	8	8	13	14	29	30	12	19	11	13	13.2	14	7	9	20.2	23	11	16	12	13	11	12	10	12	19	28.2	13	13	11	14	20	21	19	22
321_GFE_LIST4	Pop3	14	16	17	17	10	12	11	12	11	12	12	16	30	33.2	14	14	14	14	13	14.2	6	6	22	24	16	17	11	11	8	13	13	14	17	26.2	13	14	14	14	23	25	17	23
322_GFE_LIST4	Pop3	15	16	14	17	8	11	12	13	8	11	13	15	28	31.2	15	15	10	12.3	13	17.2	7	8	20	22	15	16	12	13	11	12	8	10	17	22	13	17	11	16	17	17	19	24
323_GFE_LIST4	Pop3	15	16	15	18	11	13	9	12	9	11	14	17	30	32.2	14	14	11	14	15	16	6	7	24	27	16	16	11	12	11	12	7	10	23.2	25.2	13	14	11	11	17	19	24	25
328_GFE_LIST4	Pop3	16	18	19	19	11	12	8	11	8	8	13	15	28	29	14	18	12	14	13	15	6	7	21	22	15	16	9	11	11	13	8	11	23.2	31.2	14	16	11	11	21	22	19	19
332_GFE_LIST4	Pop3	15	17	16	19	12	13	10	12	8	8	10	14	29	33.2	13	14	11	11	12.2	15.2	6	9	21	27	11	15	9	11	11	13	10	11	25.2	32	13	16	15	17.3	19	20	19	24
344_GFE_LIST4	Pop3	14	17	15	17	11	12	9	12	8	8	13	15	29	29	16	16	10	11	12	13	7	9.3	24	24	15	16	11	11	8	13	8	10	8	18	14	15	15	18.3	15	18	17	19
349_GFE_LIST4	Pop3	16	17	14	15	9	11	12	12	8	10	10	14	29	32	12	16	11	15	12	13	7	9	20	21	11	17	12	13	8	11	7	8	29.2	29.2	13	16	13	14	18	21	20	23
350_GFE_LIST4	Pop3	17	17	15	15	12	13	11	12	8	11	13	13	29	31.2	14	16	11	12.3	12	15	6	6	22	23	16	16	11	12	11	12	11	12	15	18	13	13	12	15	17	20	17	20
351_GFE_LIST5	Pop3	17	17	18	18	11	12	9	10	8	9	12	12	30	31.2	14	15	11	14	12.2	13	6	9	21.2	22	15	15	12	12	12	12	10	12	18	31.2	13	15	15	16	17	20	17	20
365_GFE_LIST5	Pop3	15	18	15	19	12	13	10	10	8	8	13	14	28	31.2	16	18	10	11	14	15	9.3	9.3	23	25	11	15	8	10	8	10	10	12	20	27.2	14	16	13	15	16	22	19	24
368_GFE_LIST5	Pop3	14	17	16	17	11	11	11	11	8	11	13	13	29	34.2	13	19	12.3	14	12	14	6	7	21	25	15	15	12	12	9	12	8	10	18	25.2	12	14	11	15	17	21	20	20
370_GFE_LIST5	Pop3	16	16	16	17	11	11	9	11	8	8	12	15	28	30	15	15	10	12	13	13	7	8	23	25	15	15	12	12	8	12	10	12	26.2	28.2	14	15	13	16.3	22	23	18	18
373_GFE_LIST5	Pop3	14	16	18	18	8	13	11	12	8	10	10	14	27	30	13	16	12	12.3	13	13	7	7	20	26	14	17	12	12	11	12	11	11	16	26.2	14	15	13	14	17	20	19	22
375_GFE_LIST5	Pop3	16	17	16	17	9	11	11	11	8	11	17	17	28	33.2	14	17	11	12.3	14.2	15.2	7	9	22	23	15	15	10	11	11	11	11	13	18	20	15	18	13	15	21	23	17	21
381_GFE_LIST5	Pop3	15	15	17	18	9	13	12	12	8	9	11	15	27	28	14	16	11	14	12	14.2	8	9	21	22	15	16	10	11	11	13	12	13	26.2	27.2	16	16	12	19.3	18	19	18	20
386_GFE_LIST5	Pop3	16	18	15	18	9	10	7	8	8	8	13	13	32.2	34	16	16	11	11	11	14	7	9	24	25	12	17	11	13	10	11	8	9	19	26.2	13	15	16	17.3	17	18	17	23
398_GFE_LIST5	Pop3	17	17	16	18	11	13	10	11	8	8	14	15	28	31.2	14	19	14	14	15	15	6	9.3	24	26	17	17	11	12	8	11	12	12	18	25.2	15	17	14	14.3	21	22	23	23
399_REP_GFE_LIST5	Pop3	16	17	17	18	11	12	12	14	9	11	13	14	32.2	33.2	12	17	13	15	13	16.2	6	8	16	22	15	15	11	13	11	12	7	8	15.3	20	9	15	15	15.3	18	21	20	24
403_GFE_LIST5	Pop3	15	16	16	16	9	13	11	11	8	8	12	13	30	31	17	18	11	11	13	15.2	6	8	22	24	15	15	11	12	12	12	7	10	26.2	30.2	15	17	11	14	21	23	17	17
405_GFE_LIST5	Pop3	16	17	18	18	8	9	10	12	8	8	15	16	31.2	32.2	13	14	11.3	14	13	16	7	9.3	20	21	13	16	11	12	11	12	11	12	18	31.2	13	16	14	17	23	23	19	21
415_GFE_LIST5	Pop3	16	17	14	17	9	11	10	10	8	11	12	15	30	31	13	14	11	12	14.2	15	6	9.3	22	25	15	16	12	13	12	12	7	8	19	30.2	13	16	15	15	18	18	23	25
416_GFE_LIST5	Pop3	16	17	14	17	11	11	10	12	8	11	15	15	30	31	13	14	11	14	12	14	6	9	22	25	15	16	12	12	11	13	8	10	19	30.2	14	16	12	16	18	18	18	23
423_REP_GFE_LIST5	Pop3	15	17	17	18	8	13	10	12	8	9	11	12	28	31	13	13	11.3	14	14.2	17.2	6	9	18.2	21	11	15	12	12	11	14	10	11	22.2	28.2	13	16	12	14	18	18	16	17
425_GFE_LIST5	Pop3	15	16	16	19	11	11	11	12	8	10	14	15	29	29	16	17	10	11	12	13	6	7	21	24	14	15	11	12	9	11	10	10	16	17	14	15	13	16	21	22	19	23
427_GFE_LIST5	Pop3	18	18	14	17	11	12	11	11	8	8	15	15	29	33.2	14	22	10	11	15	15.2	6	9	22	23	11	16	9	11	11	12	8	11	19	29.2	13	14	14	15	17	22	17	17
438_GFE_LIST6	Pop3	16	16	17	17	10	12	11	11	11	11	12	14	29	31	13	17	11	14	14.2	16	7	9.3	19	24	12	15	12	12	11	13	11	12	25.2	25.2	15	16	16	18.3	21	21	20	23
441_GFE_LIST6	Pop3	15	17	15	16	9	9	10	10	9	11	10	11	28	29	14	16	10	11	13	15.2	6	9	21	24	11	15	10	11	9	11	11	12	22.2	27.2	14	15	15	15	19	20	17	25
450_GFE_LIST6	Pop3	18	19	16	17	9	11	11	11	8	11	11	16	28	31.2	12	20	11	12	15	15.2	7	8	23	24	11	16	9	11	10	12	7	12	16	34	13	15	15	16	20	21	20	24
453_GFE_LIST6	Pop3	16	16	15	18	8	13	11	12	8	9	14	15	28	29	14	17	10	10	14	15	6	6	16.1	25	11	15	12	13	11	14	8	12	27.2	29.2	13	16	13	15	18	22	18	20
457_GFE_LIST6	Pop3	15	17	17	19	9	11	10	12	9	11	12	15	28	30	13	14	11	14	13	13	7	7	21	25	11	15	11	12	12	12	8	9	19	36	14	14	15	15	17	22	17	22
460_GFE_LIST6	Pop3	14	15	15	18	11	11	10	10	8	9	13	15	32.2	32.2	14	17	11	11	15.2	16	6	9	19	25	10	15	8	11	11	13	12	14	20	23.2	13	16	15	16	19	23	19	19
463_GFE_LIST6	Pop3	17	17	17	18	12	13	10	12	8	8	13	15	29	32.2	12	14	11	15	13	15	7	7	19	23	15	16	12	13	11	11	12	13	21	21.2	9	14	15	15	19	21	19	23
464_GFE_LIST6	Pop3	16	18	16	18	11	13	11	12	11	12	12	14	28	29	13	14	11	14	14	14.2	7	9	19	22	15	15	9	13	9	9	8	10	25.2	29.2	14	16	14	16	17	19	20	22
466_GFE_LIST6	Pop3	16	17	15	17	11	12	10	12	8	12	10	13	28	29	13	14	11	14	14	15	6	7	22	25	12	15	11	13	8	12	10	11	21	21	14	14	15	15	15	18	23	24
471_GFE_LIST6	Pop3	16	18	16	16	8	11	10	11	8	8	13	14	29	32.2	13	17	14	14	16	16.2	6	9	19	19	11	15	10	12	8	11	10	13	19	28.2	13	14	16	17.3	15	15	19	20
472_GFE_LIST6	Pop3	15	15	16	18	11	11	11	12	8	11	13	14	32.2	32.2	12	12	11.3	14	13	13	7	9	20	22	13	15	11	13	8	11	11	11	17	25.2	13	16	13	15	17	21	18	23
486_GFE_LIST6	Pop3	15	16	16	17	12	13	10	13	8	11	13	14	28	30	12	13	10	11	14	15	7	7	20	23.2	15	15	12	12	8	9	8	12	25.2	34.2	13	14	13	16	19	25	20	23
488_GFE_LIST6	Pop3	16	17	16	18	9	12	12	13	8	11	13	14	30	30.2	15	21	11	13	13	14.2	8	9	21	23	15	15	9	11	12	12	10	12	21	24.2	12	13	13	16.3	19	21	14	24
493_GFE_LIST6	Pop3	17	17	15	15	11	13	10	11	8	11	13	15	30	31.2	12	17	11	12	14	14	6	7	22	24	11	16	11	12	8	12	10	12	25.2	30.2	14	15	15.3	16	23	24	18	19
497_GFE_LIST6	Pop3	14	17	16	19	12	12	11	12	8	11	12	14	29	30	14	18	11	14	13	13	6	9	23	23	11	15	12	13	10	12	8	12	19	26.2	13	14	11	11	22	23	17	17
499_GFE_LIST6	Pop3	16	16	18	18	11	12	11	12	9	9	12	14	30	31.2	13	14	12	14	14	15	6	9.3	20	23	11	16	10	11	8	12	12	12	19	30.2	12	14	17	17.3	22	25	17	24
506_GFE_LIST6	Pop3	15	16	15	19	8	9	10	12	8	8	14	16	29	33.2	13	15	11	14	13	15	6	6	26	26	15	17	6	10	11	12	8	10	13	17	16	17	12	13	17	24	17	20
518_REP_GFE_LIST7	Pop3	15	16	15	17	10	11	12	13	8	8	13	13	31.2	33.2	16	19	11	11	13	13	7	10	23	25	14	15	11	12	11	11	7	8	18	21	13	17	15	16	18	18	17	21
525_GFE_LIST7	Pop3	15	17	18	18	12	13	9	12	10	11	12	14	28	29	14	15	11	12	13	13	6	7	23	26	15	15	9	11	10	12	7	10	19	28.2	13	17	13	15	18	20	16	17
526_GFE_LIST7	Pop3	15	15	16	19	11	12	12	13	8	11	12	14	32.2	33.2	16	16	10	11	12	15	9	9	19	21	15	15	13	13	9	13	8	10	15.3	20	14	16	13	15	20	20	20	20
527_GFE_LIST7	Pop3	14	17	17	18	9	10	10	11	9	12	13	14	29	32.2	14	18	11	14	14	16	6	6	26.2	27	11	11	11	12	11	12	9.1	12	16	20	13	14	13	14	18	25	19	23
531_GFE_LIST7	Pop3	15	16	17	18	12	13	12	12	8	9	10	16	29	31.2	14	15	10	12	12	12	6	6	20	21	11	15	12	12	12	13	10	11	13	37	12	16	15.3	17	18	20	21	23
534_GFE_LIST7	Pop3	14	15	16	17	10	11	10	12	8	11	10	15	28	30	14	16	11	11	14	14	7	9.3	20	22	14	16	10	12	11	12	8	10	15	22	13	15	15	15.3	20	21	23	23
535_GFE_LIST7	Pop3	16	16	16	17	12	12	10	11	8	12	11	13	29	29	14	16	11	14	12	13	9	9.3	18	25	15	16	10	13	11	12	8	10	21	22.2	14	15	13	14	16	21	17	23
546_GFE_LIST7	Pop3	16	16	16	18	11	13	10	12	8	9	13	14	29	31.2	11	13	11	11	15	15	7	7	19	21	15	16	12	13	11	13	8	13	28.2	31.2	13	13	16	16.3	19	19	20	24
547_GFE_LIST7	Pop3	16	18	14	15	9	13	10	12	8	10	13	14	28	28	13	13	10	10	14	14.2	6	9	20	26	15	16	11	13	10	11	11	12	19	20	14	17	14	17.3	18	25	17	18
550_GFE_LIST7	Pop3	15	17	18	18	9	12	9	11	8	8	15	15	28	30	12	13	11	14	13	15.2	7	7	19	26	15	16	12	12	12	12	10	12	13	25.2	12	17	12	16	19	21	18	22
551_GFE_LIST7	Pop3	16	17	15	17	11	12	8	11	8	10	14	15	28	31.2	11	14	11	15	14	15	9	9	23	23	15	16	10	11	9	12	10	11	24.2	31.2	15	16	16	16	17	23	19	24
552_GFE_LIST7	Pop3	14	17	16	17	9	11	10	11	11	11	14	15	30	30	12	15	10	11	14	15	9	9	21	24	16	17	11	13	11	12	8	10	16	34.2	13	15	16	16.3	16	21	20	24
556_GFE_LIST7	Pop3	16	17	16	17	8	10	10	10	8	9	12	14	32.2	32.2	14	14	11	11	12.2	13	6	9	20	26	11	15	9	12	11	11	10	12	22.2	30.2	13	13	11	15	20.3	21	18	23
557_GFE_LIST7	Pop3	15	16	16	17	9	11	10	11	11	12	15	18	28	31.2	14	19	11	11	13	13	6	6	19	23	11	15	11	13	11	13	8	12	16	30.2	13	15	11	17	17	18	17	18
558_GFE_LIST7	Pop3	15	17	15	18	9	11	9.1	12	8	11	13	14	29	30	12	18	11.3	12	13	15	6	7	18	21	14	15	9	12	8	11	8	12	6.3	35	11	15	15	16	20	21	21	22
559_GFE_LIST7	Pop3	14	18	17	18	9	11	11	12	9	11	11	12	30	32.2	13	17	11	14	14	14	9	9.3	21	25	15	16	13	13	12	12	11	11	25.2	31.2	13	15	14	15	17	17	17	22
574_GFE_LIST7	Pop3	15	15	14	18	11	13	9	12	8	10	13	15	28	29	19	21	10	11	13	14	6	9	22	23	15	16	11	12	9	12	9	11	20	31.2	12	15	12	15	17	18	21	23
588_GFE_LIST7	Pop3	17	17	14	19	11	11	12	12	8	10	12	14	29	30	16	16	11.3	15	13	15	7	9.3	19	20	11	15	10	12	9	12	8	10	16	17	12	17	11	11	17	21	19	23
589_GFE_LIST7	Pop3	17	17	16	19	11	12	12	13	9	11	11	14	30	30	16	17	14	14	15	15.2	9	9	21	22	15	16	11	11	11	12	10	10	19	28.2	14	16	14	16	18	24	18	21
590_GFE_LIST7	Pop3	16	18	14	17	10	13	10	12	11	11	11	13	28	29	13	13	11	14	14	14	6	7	19	21	16	16	11	12	11	12	8	9	17	32.2	15	15	12	12	22	22	18	20
591_GFE_LIST7	Pop3	15	18	16	16	11	12	11	13	9	11	13	13	28	31	13	16	13	14	12	15	6	7	21	26	15	15	13	13	11	13	12	12	14	31.2	13	14	15	15	20	22	17	20
594_GFE_LIST7	Pop3	15	16	16	17	9	13	10	10	8	11	12	13	30	32.2	16	20	10	11	12	15	6	8	19	23	15	16	11	13	8	11	8	9	12	22.2	14	14	11	16	15	22	16	24
595_GFE_LIST7	Pop3	15	16	16	18	12	13	11	12	10	10	8	16	28	30	13	16	11	14	14	15	7	8	22	25	15	15	12	13	10	10	10	11	26.2	31.2	13	15	16	17.3	18	23	16	17
596_GFE_LIST7	Pop3	15	17	17	18	9	13	11	13	8	8	13	13	29	32.2	14	19	10	11.3	14.2	16	9	9.3	24	25	14	14	12	13	8	12	9	11	25.2	27.2	12	15	14	15	18	21	17	24
597_GFE_LIST7	Pop3	15	16	16	18	9	13	12	15	9	11	13	15	28	31.2	14	15	10	14	12	14	6	7	20	22	15	17	11	11	11	12	8	10	13	18	15	15	11	18	17	20	19	23
598_GFE_LIST7	Pop3	14	16	14	15	11	11	11	12	8	10	12	13	29	30	13	18	12	14	14	14.2	7	9	23	23	15	17	11	12	8	14	10	11	23.2	28.2	14	15	13	14	18	21	22	24
599_GFE_LIST7	Pop3	16	18	15	15	10	11	10	11	8	9	13	14	30	32.2	14	17	10	12	12	16	7	9	21.2	24	16	16	9	11	11	12	8	10	19	26.2	14	15	12	15	19	23	18	24
600_GFE_LIST7	Pop3	14	16	14	18	10	12	10	12	8	11	13	14	29	33.2	14	19	10	14	13	13	8	9	24	24	15	15	12	13	11	12	7	10	18	29.2	13	15	13	15	17	18	21	23
001_GLOBALFILER	Pop4	15	16	15	16	9	11	10	12	8	10	9	11	29	32.2	12	13	10	10	14	15	6	7	20	23	16	17	11	13	11	12	8	10	18	32.2	13	15	13	16.3	18	23	18	25
004_GLOBALFILER	Pop4	15	16	16	16	11	12	8	12	8	11	13	14	29	31.2	12	14	11	14	15	15.2	9.3	10	21	21	11	13	7	10	11	12	9	12	27.2	30.2	14	14	12	15	18	21	17	20
008_GLOBALFILER	Pop4	16	17	16	16	10	12	12	12	8	11	12	15	29	30	13	18	10	11	14	16	7	9	24	26	11	11	11	13	11	12	8	9	14	27.2	13	16	13	16	21	22	19	19
009_GLOBALFILER	Pop4	14	16	17	20	11	11	11	12	8	10	12	14	28	30	13	15	14	14	12	14	6	7	20	23	15	15	12	12	11	13	9	10	26.2	31.2	15	16	16	18.3	21	23	19	20
011_GLOBALFILER	Pop4	14	18	17	18	12	13	10	12	10	11	12	16	29	31.2	14	16	14	15	14	14	7	9	23.3	25	16	16	11	13	11	12	11	11	20	25.2	14	16	12	15	22	22	19	20
012_GLOBALFILER	Pop4	15	17	14	16	11	13	11	11	8	9	10	13	30	32.2	16	19	10	12	13	13	8	10	20	23	11	15	11	12	8	12	8	8	16.2	31.2	13	15	11	17.3	17	18	16	18
014_GLOBALFILER	Pop4	16	17	14	17	10	12	12	12	11	11	15	16	28	29	12	14	11	14	15	16	7	9.3	22	23	11	15	12	12	12	13	9	12	11	27.2	13	14	12	17.3	21	23	17	21
020_GLOBALFILER	Pop4	16	16	15	19	10	13	10	14	8	11	12	14	30	31	14	16	11	11	14	15.2	8	9.3	23	27	14	16	11	12	8	8	10	12	16	16	12	13	15	19.3	19	20	18	25
021_GLOBALFILER	Pop4	16	16	16	17	11	13	10	12	8	11	14	15	33.2	37	16	17	14	14	14	15	6	9	21	22	15	16	11	11	12	12	10	11	26.2	28.2	14	16	13	16.3	18	21	18	26
022_GLOBALFILER	Pop4	16	17	16	17	12	12	10	10	8	12	14	15	30	30	11	15	11	11	13	13	6	9.3	22	23	14	15	9	12	10	11	8	11	16	30.2	14	14	12	17	17	19	20	23
024_GLOBALFILER	Pop4	15	16	16	16	12	13	10	10	8	10	14	15	29	30.2	14	15	11.3	14	14	15.2	7	7	20	22	15	15	11	13	11	12	10	11	30.2	30.2	13	13	14	16	22	23	14	23
035_GLOBALFILER	Pop4	16	16	16	17	11	11	10	11	6	11	12	12	29	30	13	19	10	11	12	14.2	6	8	21	22	15	17	11	13	12	14	10	10	16	26.2	14	15	15	18.3	18	23	19	24
039_GLOBALFILER	Pop4	15	16	15	19	11	13	10	11	9	11	12	13	29	30	13	13	10	14	12	12	7	7	20	21	11	14	9	12	11	12	9	10	20	24.2	13	15	13	16	19	22	18	19
044_GLOBALFILER	Pop4	15	16	15	17	11	13	11	12	8	11	14	14	29	30	13	17	11.3	15	11	13.2	7	8	19	22	16	16	12	13	12	12	10	11	24.2	25.2	14	15	13	16	18	18	20	20
056_GLOBALFILER	Pop4	15	16	15	18	11	12	11	12	8	8	10	13	28	31	12	18	11	12	13	15	6	8	23	23	15	15	10	12	8	13	8	13	16	28.2	13	16	11	12	19	22	17	25
057_GLOBALFILER	Pop4	15	15	15	18	9	11	8	10	8	10	13	13	29	29	15	17	14	14	14.2	15.2	6	8	23	25	15	15	9	12	8	12	10	10	19	29.2	13	14	14	14	17	20	20	23
059_GLOBALFILER	Pop4	15	16	16	18	11	12	11	12	8	10	12	13	30	31.2	16	17	13	14	13.2	15	8	9.3	19.2	23	11	16	10	13	11	13	8	10	16	30.2	12	15	12	15.3	17	20	19	20
060_GLOBALFILER	Pop4	15	17	17	17	11	12	9	12	9	11	13	15	29	32.2	12	13	10	12	12	14	6	7	23	24	11	17	11	11	11	11	7	11	22	27.2	15	15	12	16	17	20	23	23
062_GLOBALFILER	Pop4	15	16	16	17	11	11	12	12	8	9	14	14	28	29	15	18	10	11	10	13	7	9	22	24	11	14	10	13	11	11	10	11	17	17	16	17	11	14	19	22	20	23
069_GLOBALFILER	Pop4	15	16	15	17	11	12	10	11	8	9	13	13	30	31.2	17	18	11	11	12	14.2	9	9.3	21	22	14	15	11	12	11	12	10	11	17	26.2	13	13	11	15	18	25	17	19
072_GLOBALFILER	Pop4	15	16	15	18	10	12	10	11	8	8	12	12	32.2	32.2	13	14	11	12	14.2	15	6	9.3	21	21	11	16	10	11	12	13	8	12	11	15	14	16	14	15	18	23	18	24
075_GLOBALFILER	Pop4	13	17	15	17	11	11	7	13	10	11	12	15	29	30	11	16	11	11	12	16	6	7	21	27	13	13	9	11	11	11	10	11	21.2	26.2	14	15	16	17.3	17	22	20	20
089_GF_LIST	Pop4	15	17	16	18	11	12	12	12	9	10	11	13	28	30.2	14	15	11	11	14	15	8	9	22	23	15	16	11	12	11	14	8	12	18	18	13	17	12	17	18	18	20	25
090_GF_LIST2	Pop4	16	17	17	18	10	12	11	11	8	8	10	13	29	32.2	12	12	10	11	12	14	6	9	19.2	21	15	17	13	13	8	11	11	12	13	31.2	14	14	13	15	20	23	17	25
095_GF_LIST2	Pop4	16	18	14	16	10	11	10	11	10	11	12	13	29	30	13	17	10	10	11	15	9	9.3	23	23	16	15	11	13	8	10	10	11	22.2	28.2	14	15	14	16	24	26	17	19
098_GF_LIST2	Pop4	16	17	14	16	9	11	11	11	8	8	12	13	28	32	15	15	10	11.3	12	15	7	9.3	21	24	15	14	8	12	11	14	8	9	18	32.2	14	15	13	16	17	23	25	25
099_GF_LIST2	Pop4	15	18	17	19	10	13	12	12	8	10	14	14	29	32.2	12	17	14	14	14	15	7	8	20	21	14	15	11	11	9	12	9	10	14	19	15	15	11	13	18	21	21	22
101_GF_LIST2	Pop4	15	15	15	17	9	13	8	11	8	9	10	13	30	30	12	16	10	11.3	13	16	7	9	21	24	16	15	12	12	11	11	8	10	18	19	12	14	12	19.3	18	23	22	24
103_GF_LIST2	Pop4	15	16	15	15	10	12	12	12	8	8	12	15	29	33.2	12	12	10	14	13.2	16	9.3	9.3	20	21	15	14	10	12	11	12	9	11	19	21	13	15	11	15	21	21	17	25
109_GF_LIST2	Pop4	17	19	16	17	11	11	10	12	9	11	12	15	29	29	14	16	10	14	13	15	7	9	22	25	15	16	13	14	10	11	8	11	13	32.2	13	13	14	16.3	17	23	17	17
118_GF_LIST2	Pop4	17	17	15	16	9	11	10	12	8	11	9	12	28	29	13	17	11	14	15	15	6	9	19.2	21	15	15	11	12	11	11	10	10	27.2	32.2	12	17	12	15	21	23	19	23
126_GF_LIST2	Pop4	16	17	15	16	8	12	10	12	9	11	13	16	28	31.2	16	17.2	14	14	14	15	9	9.3	21	25	16	16	8	10	12	13	9	10	19	19	13	17	14	15	17	20	16	17
131_GF_LIST2	Pop4	15	15	16	16	9	10	12	12	9	11	13	13	29	31.2	15	18	14	14	12	13	6	7	21	22	15	16	11	12	11	11	8	8	19	24.2	13	14	13	14.3	21	22	17	19
133_GF_LIST2	Pop4	16	17	17	18	11	13	11	11	8	9	16	17	28	29	12	19	11	14	12	14	7	9	21	22	15	17	12	13	12	13	12	12	16	30.2	13	16	16.3	17	19	19	23	23
137_GF_LIST2	Pop4	14	16	15	17	11	12	10	10	8	8	12	16	28	32.2	13	17	11	11	14	15.2	8	9	23	25	14	15	10	12	7	12	10	11	31.2	31.2	12	13	11	14	15	21	17	19
142_GF_LIST2	Pop4	14	18	13	18	11	13	10	11	10	11	12	14	28	31.2	13	20	11	14	14	15.2	8	8	20	24	12	15	11	12	8	12	8	10	22.2	24.2	14	15	12	16	16	20	23	24
152_GF_LIST2	Pop4	14	15	16	17	11	12	11	13	10	11	13	14	29	32.2	18	19	11	11.3	14	14.2	7	9	22.2	23	14	15	12	14	8	13	9	12	19	19	14	14	16	16	19	24	19	23
156_GF_LIST2	Pop4	15	17	16	19	10	11	10	11	9	11	13	15	30	31.2	12	12	11	12	15	16	6	7	25	25	14	14	10	12	8	12	8	9	13	22.2	14	15	16	16	19	20	17	17
160_GF_LIST2	Pop4	15	17	18	19	9	12	11	12	8	9	13	15	28	28	18	19	10	12	12	12	6	7	23	30	10	15	10	13	9	12	10	11	12	18	12	14	11	18.3	17	23	17	18
169_GF_LIST2	Pop4	15	17	17	17	11	13	12	12	9	11	9	16	29	32.2	17	18	14	14	12	16	8	9	22.2	23	15	16	10	14	12	13	10	11	17	28.2	14	14	15	15	17	21	17	19
174_GF_LIST2	Pop4	15	17	16	16	11	12	10	13	8	8	12	14	28	33.2	16	19	10	14	14	16	6	8	24	28	16	17	12	13	11	11	9	11	20	24.2	14	14	12	16	20	22	19	21
176_GF_LIST3	Pop4	15	16	16	17	11	11	11	12	8	11	11	12	31	31	12	18	10	11	13	13	8	10	21	23	16	17	8	12	12	12	10	12	19	26.2	14	14	15	16	18	18	18	24
177_GF_LIST3	Pop4	16	16	15	17	8	10	11	12	9	11	11	13	30	32.2	14	15	10	11	12	13	8	9	22	23	15	17	11	11	9	11	10	13	14	31.2	11	13	11	14	19	20	18	21
183_GF_LIST3	Pop4	15	16	16	17	11	13	11	12	8	11	11	13	29	31.2	13	14	10	15	14	15.2	6	9	21	25	17	17	11	11	9	11	8	11	18	24.2	15	17	15	16	21	21	18	20
186_GF_LIST3	Pop4	16	16	16	18	11	12	10	12	8	10	14	14	30	33.2	15	16	11	11.3	14.2	15	6	9.3	21	23	15	16	9	12	8	13	8	10	15.3	25.2	11	14	15	15	20	22	21	24
190_GF_LIST3	Pop4	16	19	16	16	11	11	10	12	8	8	13	13	32.2	32.2	12	13	11	11	13	14	6	6	19	23	11	16	10	13	10	11	10	12	31.2	31.2	13	15	14	14	19	22	17	17
192_GF_LIST3	Pop4	16	16	14	17	11	13	10	12	8	8	12	12	30	33.2	13	14	11	11	16	18.2	6	7	24	24	15	20	12	13	12	12	8	12	19	21	13	14	14	16.3	17	22	17	20
195_GF_LIST3	Pop4	15	16	17	18	11	12	9	11	8	11	12	14	28	29	13	14	10	14	15	15	7	7	24	25	16	16	10	12	12	12	10	11	16	32.2	13	14	16	16	17	24	19	19
200_GF_LIST3	Pop4	15	18	16	17	10	13	11	13	8	11	13	15	28	31.2	13	16	11	11.3	12	14	6	7	19.2	26	11	12	10	13	8	12	8	10	14	25.2	13	16	12	16	17	21	20	23
204_GF_LIST3	Pop4	15	15	17	17	13	14	11	11	6	9	10	14	29	31.2	12	17	10	10	15	15.2	6	9	23	24	11	14	9	14	9	14	9	11	17	26.2	13	15	14	15	22	22	19	23
206_GF_LIST3	Pop4	14	16	15	18	8	11	8	10	8	9	14	14	29	31.2	12	14	13	14	14	16	8	9	24	24	15	17	12	12	11	13	8	11	17	21.2	15	17	14	16	19	21	17	20
213_GF_LIST3	Pop4	17	18	15	19	11	13	10	11	11	11	10	13	28	35	14	17	10	11	13	14	6	6	22	23	14	15	11	13	11	12	9	10	19	30.2	14	17	11	11	17	18	18	25
215_GF_LIST3	Pop4	14	15	15	18	8	13	12	13	10	10	13	15	29	29	14	15	11	11	14.2	15.2	6	6	23	24	16	16	11	12	11	13	9	10	21	27.2	13	14	14	16	17	19	19	23
216_GF_LIST3	Pop4	16	17	14	17	10	13	12	12	8	11	14	15	30	32.2	11	18	11	11	14	15	6	9.3	22	23	11	15	13	13	12	13	10	11	13.2	19	13	16	11	16	17	22	20	24
222_GF_LIST3	Pop4	15	15	16	17	11	11	10	10	8	9	10	13	28	30	16	17	11	13	15	15.2	8	9	23	24	10	16	12	13	8	11	10	11	14	16	14	15	11	16	18	19	19	20
227_GF_LIST3	Pop4	14	17	15	15	11	11	11	13	11	11	13	15	29	32.2	15	18	10	14	12	13	9	9	23	23	16	16	13	13	8	11	8	10	18	30.2	13	13	15	16	19	25	20	26
229_GF_LIST3	Pop4	16	16	16	17	11	13	10	12	8	9	13	15	29	30.2	12	13	11	14	14	15.2	9	9.3	24	25	14	15	10	12	12	13	11	12	19	28.2	14	15	11	16.3	20	25	17	20
233_GF_LIST3	Pop4	15	18	14	15	11	12	11	12	8	8	15	15	30	31.2	14	17	11	14	12	14.2	9	9.3	19	24	15	15	10	12	12	13	9	11	17	26.2	11	15	11	12	23	23	17	19
234_GF_LIST3	Pop4	16	16	16	18	9	14	10	10	8	8	13	14	28	29	13	16	11	11	13	15.2	7	10	21	21	14	15	12	12	12	12	10	12	21.2	29.2	15	15	15	18.3	18	20	17	25
236_GF_LIST3	Pop4	15	16	15	17	11	13	10	10	11	11	12	13	28	32.2	12	13	11	12	12	14	6	6	22	25	14	15	11	12	12	13	10	12	26.2	26.2	15	17	15	18.3	17	18	17	18
238_GF_LIST3	Pop4	16	18	16	18	9	11	11	13	8	12	10	13	29	31.2	12	16	11.3	14	12	13	6	9	22	26	15	15	9	12	11	11	10	12	24.2	28.2	14	15	15	17	21	22	17	19
241_GF_LIST3	Pop4	14	15	14	19	11	12	11	12	11	11	11	15	31	33.2	14	14	14	14	12.2	15.2	9	9.3	20	24	11	14	12	13	12	13	10	10	24.2	29.2	13	14	13	15.3	19	22	19	23
247_GF_LIST3	Pop4	16	17	14	17	9	9	10	11	8	11	13	14	27	32.2	15	19	12	13	14	16	7	9	21	23	16	16	9	12	8	12	10	11	19	28.2	14	16	11	15	19	20	18	24
254_GF_LIST3	Pop4	16	19	15	15	10	11	10	11	8	9	11	13	30	31.2	10	13	12	14	14	14	6	8	19	22	11	15	11	12	10	11	10	12	20	33.2	13	14	15	17	18	18	19	24
256_GF_LIST3	Pop4	14	16	15	17	11	14	10	12	8	9	13	15	28	32.2	14	14	11	14	12	13	6	6	19	24	15	16	11	14	11	13	10	12	19	28.2	14	15	13	15	17	19	21	23
257_GF_LIST3	Pop4	14	15	18	19	10	13	12	13	8	8	11	12	29	31.2	10	16	10	11	14	15.2	7	7	24	24	14	15	9	12	9	13	10	11	20	26.2	13	14	14	15	17	20	17	24
258_GF_LIST3	Pop4	15	16	15	15	9	11	11	12	8	8	13	14	29	29	13	15	11	14	13	16.2	6	7	23.2	25	16	17	12	13	8	13	8	10	27.2	29.2	13	16	13	16	18	18	17	27
260_GF_LIST3	Pop4	17	18	14	15	10	12	10	12	8	11	11	13	28	29	12	13	14	14	13	13	6	7	21	23	15	16	9	13	11	13	12	12	21.2	22	13	14	15	16	16	17	20	21
262_GF_LIST3	Pop4	16	17	17	17	12	12	10	11	11	11	12	12	29	29	12	12	11	11	13	14	6	9	19.2	21	11	16	12	13	8	11	12	12	8	19	16	16	15	15	19	20	25	25
337_GFE_LIST4	Pop4	14	16	14	16	11	11	10	11	11	11	12	14	27	29	14	16	11	12	13.2	14	6	7	21	23	11	15	13	13	11	12	10	11	16	26.2	13	14	14	16	22	24	21	21
380_GFE_LIST5	Pop4	14	18	16	17	12	12	10	11	8	11	12	12	27	32.2	12	14	11.3	14	13	14	8	9.3	23	24	11	14	11	12	8	13	8	12	17	27.2	16	16	16	17.3	16	17	21	23
383_GFE_LIST5	Pop4	15	15	15	16	11	11	11	13	8	11	14	17	27	31.2	12	18	11	13	13	15.2	6	6	19	24	11	11	12	12	10	11	11	12	19	26.2	13	14	15	16	15	18	17	20
384_GFE_LIST5	Pop4	15	16	15	18	10	11	11	13	8	8	13	17	28	30	17	18	11	13	14	15.2	7	9	19	24	11	11	12	12	11	11	10	12	19	20	13	14	12	12	15	22	20	25
385_GFE_LIST5	Pop4	15	17	16	17	11	12	11	13	8	8	11	13	30	32.2	13	14	11	11.3	13	13	7	7	21	24	15	15	11	11	11	12	12	12	17	34.2	13	14	11	17.3	18	20	18	24
428_GFE_LIST5	Pop4	16	17	17	19	8	9	12	12	8	8	11	14	32.2	32.2	14	15	14	15	13	14	8	9	19	25	14	15	12	13	8	13	8	10	17	34.2	12	14	16	16	17	19	23	23
465_GFE_LIST6	Pop4	15	16	15	18	11	11	11	13	8	9	13	14	28	30	12	18	11	15	13	15.2	6	6	21	24	15	15	12	12	11	13	11	12	19	20	13	14	12	16	15	18	20	25
521_GFE_LIST7	Pop4	16	17	17	18	10	11	11	12	9	9	13	13	31	36	15	16	10	10	12	14	8	9.3	21	21	11	14	12	13	11	11	8	10	19	21.2	12	13	13	15.3	15	21	17	24
561_GFE_LIST7	Pop4	17	18	17	18	11	13	10	12	9	9	13	13	29	30	14	16	10	11	13.2	16	8	9.3	20	23	11	16	12	13	11	12	9	12	24.2	33.2	15	15	13	15	18	20	16	24
*P1 refers to population set
** POP refers to population
